# Supplementary material for: Specific Variants in the MLH1 Gene Region May Drive DNA Methylation, Loss of Protein Expression, and MSI-H Colorectal Cancer
Source: PLoS One. 2010 Oct 13;5(10):e13314. doi: 10.1371/journal.pone.0013314 (PMC2954166; doi:10.1371/journal.pone.0013314)
Supplement: File S2 — Analyses of all SNPs with CRC, tumor MSI status, MLH1 IHC. (0.15 MB XLS) [file pone.0013314.s002.xls]

## Sheet: ColonCancer
Location	Index	Marker	Position	RefAllele	CCn	CCpvalue	CCor	CCl95	CCu95	CCcoeff	CCcoeffSE
NL	3	rs6781630	36561025	3	714	0.427035	1.12384	0.84253	1.49907	0.116748	0.146987
SEA	1	rs6781630	36561025	3	1200	0.0490321	1.2633	1.00099	1.59436	0.233729	0.118746
NL	4	rs6550425	36566207	1	714	0.768653	0.968277	0.781103	1.2003	-0.0322368	0.109598
SEA	2	rs6550425	36566207	3	1200	0.168421	1.11876	0.95363	1.31249	0.112223	0.0814809
NL	5	rs11716822	36566673	1	714	0.427035	1.12384	0.84253	1.49907	0.116748	0.146987
SEA	3	rs11716822	36566673	1	1200	0.0490321	1.2633	1.00099	1.59436	0.233729	0.118746
NL	6	rs1357069	36567042	1	714	0.427035	1.12384	0.84253	1.49907	0.116748	0.146987
SEA	4	rs1357069	36567042	1	1200	0.0490321	1.2633	1.00099	1.59436	0.233729	0.118746
NL	7	rs1357070	36567136	2	714	0.427035	1.12384	0.84253	1.49907	0.116748	0.146987
SEA	5	rs1357070	36567136	2	1200	0.0490321	1.2633	1.00099	1.59436	0.233729	0.118746
NL	8	rs1357071	36567376	4	712	0.385841	1.13619	0.851375	1.51629	0.127682	0.147237
SEA	6	rs1357071	36567376	4	1189	0.0391636	1.27723	1.01223	1.6116	0.244692	0.118641
NL	9	rs11129723	36572905	1	714	0.427035	1.12384	0.84253	1.49907	0.116748	0.146987
SEA	7	rs11129723	36572905	1	1200	0.0373506	1.27971	1.01455	1.61418	0.246636	0.118466
NL	10	rs1521268	36609993	1	713	0.302284	1.16609	0.870839	1.56144	0.153654	0.148955
SEA	8	rs1521268	36609993	1	1199	0.0462838	1.26755	1.00391	1.60041	0.237082	0.11897
NL	11	rs1402563	36611158	4	714	0.427035	1.12384	0.84253	1.49907	0.116748	0.146987
SEA	9	rs1402563	36611158	4	1200	0.0421208	1.27336	1.00864	1.60756	0.241658	0.118907
NL	12	rs1464412	36611910	2	714	0.897293	0.986078	0.797005	1.22001	-0.0140195	0.10861
SEA	10	rs1464412	36611910	4	1200	0.160612	0.891146	0.758627	1.04681	-0.115247	0.082142
NL	13	rs17248901	36622465	4	714	0.52829	1.09649	0.823512	1.45995	0.0921117	0.146066
SEA	11	rs17248901	36622465	4	1200	0.0408431	1.27118	1.01004	1.59984	0.239944	0.117325
NL	14	rs6780039	36630641	2	700	0.242567	1.16575	0.901347	1.50772	0.153368	0.131241
SEA	12	rs6780039	36630641	2	1176	0.0595971	1.22287	0.99189	1.50763	0.201198	0.106807
ON	1	rs6550433	36792332	4	1638	0.288072	0.924162	0.799015	1.06891	-0.0788682	0.0742387
ON	2	rs11927951	36792615	2	1643	0.290758	0.925027	0.800501	1.06892	-0.0779327	0.0737678
ON	3	rs1472862	36800143	3	1603	0.411452	1.06516	0.916207	1.23833	0.0631251	0.0768562
ON	4	rs1472863	36800537	1	1580	0.185811	0.865104	0.697978	1.07225	-0.144905	0.109522
ON	5	rs4075977	36803662	2	1645	0.110333	0.841186	0.68029	1.04013	-0.172943	0.108313
ON	6	rs885164	36804255	2	1641	0.416175	1.06377	0.916492	1.23471	0.0618188	0.0760309
ON	7	rs987190	36804984	1	1587	0.342667	0.912234	0.754578	1.10283	-0.0918588	0.0968047
ON	8	rs7648754	36807086	1	1620	0.364937	1.06879	0.925525	1.23423	0.0665268	0.0734293
ON	10	rs9311137	36817888	3	1593	0.108845	0.867848	0.729789	1.03202	-0.141739	0.0883984
ON	11	rs931913	36818153	3	1642	0.00100233	1.28632	1.10714	1.49449	0.251783	0.0765329
ON	12	rs10510689	36821298	4	1534	0.509931	0.859153	0.546974	1.34951	-0.151808	0.230381
ON	13	rs9311138	36822275	3	1527	0.152749	0.852007	0.684067	1.06118	-0.160161	0.112009
ON	15	rs7646626	36823920	4	1643	0.257741	0.914934	0.784374	1.06723	-0.0889035	0.0785543
ON	16	rs906482	36831332	3	1629	0.187551	0.907987	0.786563	1.04816	-0.0965249	0.0732437
ON	17	rs1553656	36834709	2	1527	0.376977	0.935618	0.807199	1.08447	-0.0665481	0.0753251
ON	18	rs1532964	36835547	3	1534	0.220764	0.901329	0.763251	1.06439	-0.103885	0.0848386
ON	19	rs1006834	36836485	4	1617	0.0612607	0.871848	0.755212	1.0065	-0.13714	0.0732738
ON	20	rs4624519	36837984	2	1640	0.00462457	1.24008	1.0685	1.43921	0.215177	0.0759782
ON	21	rs9917659	36839164	1	1646	0.282678	0.916396	0.781463	1.07463	-0.0873062	0.0812662
NL	19	rs4431050	36855688	3	692	0.786944	0.951287	0.662265	1.36644	-0.0499399	0.18477
ON	22	rs4431050	36855688	3	1329	0.00141181	1.55401	1.1855	2.03707	0.440839	0.138098
ON	23	rs9882911	36860396	4	1629	0.0988143	1.13262	0.97693	1.31312	0.124532	0.0754451
ON	26	rs3733033	36867590	1	1507	0.09349	1.24686	0.963492	1.61358	0.220631	0.131542
ON	29	rs6808230	36886601	4	1646	0.213899	0.905186	0.7736	1.05915	-0.0996144	0.0801457
ON	30	rs7649846	36889962	2	1637	0.279715	0.916542	0.782577	1.07344	-0.0871471	0.0806201
ON	31	rs9810132	36895054	3	1636	0.22641	0.907041	0.774408	1.06239	-0.0975678	0.0806573
ON	32	rs11129740	36900198	2	1629	0.168809	0.895103	0.764403	1.04815	-0.110816	0.0805328
ON	33	rs6765624	36902550	3	1636	0.29723	0.919186	0.784496	1.077	-0.084267	0.08084
ON	35	rs6781803	36912525	3	1502	0.855525	0.984866	0.835758	1.16058	-0.0152501	0.0837582
ON	36	rs4328757	36913184	4	1524	0.673367	0.970049	0.842149	1.11737	-0.0304083	0.0721377
ON	37	rs4528889	36914098	1	1629	0.79829	0.977198	0.818757	1.1663	-0.023066	0.0902564
ON	38	rs6550440	36914290	3	1813	0.328922	0.928558	0.800171	1.07755	-0.074122	0.0759223
ON	39	rs9864910	36915745	3	1535	0.0736622	0.861505	0.73167	1.01438	-0.149075	0.0833423
ON	40	rs7614265	36919082	4	1534	0.545063	0.868832	0.551017	1.36996	-0.140606	0.232339
ON	41	rs6769189	36933777	3	1633	0.708814	1.03887	0.85043	1.26907	0.0381353	0.102117
ON	42	rs6769400	36933999	3	1614	0.812679	1.01767	0.880434	1.17629	0.0175133	0.0739046
ON	43	rs7622114	36935664	1	1646	0.60803	0.963549	0.836082	1.11045	-0.0371314	0.0723968
ON	44	rs6777094	36951930	1	1545	0.84871	1.01415	0.877798	1.17169	0.0140536	0.0736697
ON	47	rs17035812	36969947	3	1626	0.983848	1.00347	0.717291	1.40384	0.00346782	0.171297
ON	48	rs17202548	36970991	1	1582	0.989642	1.00095	0.867497	1.15493	0.00094777	0.0730056
ON	50	rs6768108	36973759	2	1626	0.916508	0.992427	0.860946	1.14399	-0.00760157	0.0725114
ON	54	rs6789043	37000871	4	1872	0.875386	0.989542	0.867704	1.12849	-0.0105128	0.0670364
ON	55	rs9311149	37005179	1	1817	0.760593	1.02079	0.894235	1.16526	0.0205773	0.0675324
Combined	1	rs1800734	37009950	3	3923	0.108352	0.915436	0.821841	1.01969	-0.0883546	0.0550274
NL	15	rs1800734	37009950	3	727	0.335872	0.879337	0.676735	1.1426	-0.128587	0.133617
ON	97	minus93	37009950	3	1998	0.475624	0.94621	0.812851	1.10145	-0.0552912	0.0775083
SEA	13	rs1800734	37009950	3	1198	0.221775	0.886731	0.73121	1.07533	-0.120213	0.0983887
ON	58	rs1540354	37019493	1	1521	0.599704	1.05314	0.867974	1.27781	0.0517789	0.0986593
NL	1	i219v	37028572	1	687	0.337949	1.12214	0.886503	1.4204	0.115234	0.120257
ON	99	i219v	37028572	1	1998	0.732933	1.02427	0.892477	1.17552	0.0239788	0.0702723
ON	61	rs4647269	37032595	2	1626	0.974041	1.00237	0.869175	1.15598	0.00236709	0.0727438
ON	63	rs3774339	37037858	2	1615	0.936896	0.994223	0.861384	1.14755	-0.00579332	0.0731746
ON	64	rs3774332	37049672	1	1872	0.791409	0.969035	0.767545	1.22342	-0.0314549	0.11893
ON	65	rs9876420	37051463	3	1421	0.0680528	0.677048	0.445323	1.02935	-0.390014	0.213746
ON	66	rs748766	37057878	4	1645	0.902019	1.00899	0.874991	1.16351	0.00895012	0.0726996
NL	2	ivs1419	37058744	1	693	0.400728	1.09474	0.886384	1.35207	0.0905146	0.107714
ON	98	ivs1419	37058744	1	1998	0.879441	0.99017	0.871506	1.12499	-0.00987872	0.0651296
ON	67	rs2241031	37065278	2	1631	0.866942	1.01229	0.877538	1.16772	0.0122106	0.0728803
Combined	2	rs749072	37071028	4	3912	0.102109	0.917603	0.827711	1.01726	-0.0859902	0.0526025
NL	16	rs749072	37071028	4	714	0.376645	0.892811	0.694377	1.14795	-0.11338	0.128244
ON	96	rs749072	37071028	1	1998	0.67865	0.969906	0.839365	1.12075	-0.0305559	0.073752
SEA	14	rs749072	37071028	4	1200	0.117003	0.86203	0.715975	1.03788	-0.148466	0.0947163
ON	69	rs3774326	37074570	3	1626	0.99854	0.999867	0.867088	1.15298	-0.000133021	0.0726947
ON	71	rs11720064	37076523	3	1642	0.91054	1.00821	0.87415	1.16284	0.00817929	0.0727971
ON	72	rs1468712	37081017	4	1629	0.983898	1.00146	0.868898	1.15425	0.00146206	0.0724448
ON	73	rs7639375	37082026	2	1456	0.545961	0.955696	0.82497	1.10714	-0.0453154	0.0750475
ON	75	rs7651033	37091046	2	1585	0.793857	0.98059	0.846518	1.1359	-0.019601	0.0750117
ON	76	rs2302504	37091390	3	1644	0.893371	1.00979	0.875656	1.16448	0.00974728	0.0727191
ON	77	rs17204801	37118438	3	1623	0.979226	1.00189	0.869135	1.15492	0.00188842	0.072523
ON	78	rs6800554	37118883	2	1610	0.918842	0.992647	0.861267	1.14407	-0.00738048	0.072434
ON	80	rs336601	37159477	3	1646	0.519	1.05321	0.899673	1.23295	0.0518434	0.0803914
ON	81	rs6550458	37163322	4	1614	0.975576	1.00224	0.868338	1.1568	0.0022402	0.0731706
ON	82	rs9869432	37171605	4	1646	0.847096	1.0141	0.879572	1.1692	0.0140015	0.0726128
ON	83	rs9823617	37174354	1	1600	0.635897	1.03591	0.895144	1.19881	0.0352786	0.0745148
ON	85	rs6786857	37180019	2	1555	0.65066	1.06606	0.808237	1.40612	0.0639687	0.141259
ON	86	rs1392749	37180195	2	1630	0.936162	1.00583	0.872531	1.15949	0.00580954	0.0725339
ON	88	rs11711937	37199842	2	1626	0.851719	1.0137	0.878887	1.1692	0.0136102	0.0728108
Combined	3	rs13098279	37207462	3	3912	0.155343	0.923819	0.828166	1.03052	-0.0792391	0.0557665
NL	17	rs13098279	37207462	3	714	0.282055	0.86352	0.660933	1.1282	-0.146738	0.13641
ON	95	rs13098279	37207462	3	1998	0.615269	0.961221	0.823826	1.12153	-0.0395504	0.0786969
SEA	15	rs13098279	37207462	3	1200	0.286329	0.899627	0.740656	1.09272	-0.105775	0.0992063
ON	90	rs9874437	37241682	2	1645	0.990286	0.999117	0.866625	1.15186	-0.000883683	0.072584
ON	91	rs7639607	37244043	4	1604	0.673928	0.969764	0.840533	1.11886	-0.0307022	0.0729677
ON	92	rs4678562	37257074	2	1607	0.730746	1.02604	0.886303	1.1878	0.0257049	0.0746946
ON	93	rs6800842	37264608	3	1629	0.676829	1.03114	0.892656	1.19112	0.0306691	0.0735833
ON	94	rs17036181	37277760	4	1616	0.772815	1.05726	0.724442	1.54298	0.0556823	0.192875
NL	18	rs10510691	37500765	4	714	0.506791	0.900383	0.660501	1.22739	-0.104935	0.158072
SEA	16	rs10510691	37500765	4	1200	0.750104	0.96404	0.769518	1.20773	-0.0366225	0.114984

## Sheet: methylation
Location	Index	Marker	Position	RefAllele	MethN	MethPvalue	MethOR	MethL95	MethU95	MethCoeff	MethCoeffSE
NL	3	rs6781630	36561025	3	427	0.368413	0.712112	0.339809	1.49232	-0.33952	0.377476
SEA	1	rs6781630	36561025	3	206	0.821118	0.924657	0.468907	1.82337	-0.078332	0.346438
NL	4	rs6550425	36566207	1	427	0.8592	0.945872	0.511449	1.74929	-0.0556485	0.313703
SEA	2	rs6550425	36566207	3	206	0.270931	1.30008	0.814826	2.07433	0.262429	0.238372
NL	5	rs11716822	36566673	1	427	0.368413	0.712112	0.339809	1.49232	-0.33952	0.377476
SEA	3	rs11716822	36566673	1	206	0.821118	0.924657	0.468907	1.82337	-0.078332	0.346438
NL	6	rs1357069	36567042	1	427	0.368413	0.712112	0.339809	1.49232	-0.33952	0.377476
SEA	4	rs1357069	36567042	1	206	0.821118	0.924657	0.468907	1.82337	-0.078332	0.346438
NL	7	rs1357070	36567136	2	427	0.368413	0.712112	0.339809	1.49232	-0.33952	0.377476
SEA	5	rs1357070	36567136	2	206	0.821118	0.924657	0.468907	1.82337	-0.078332	0.346438
NL	8	rs1357071	36567376	4	426	0.364603	0.710294	0.339054	1.48802	-0.342076	0.377306
SEA	6	rs1357071	36567376	4	205	0.962627	1.01662	0.51017	2.02583	0.0164838	0.351783
NL	9	rs11129723	36572905	1	427	0.368413	0.712112	0.339809	1.49232	-0.33952	0.377476
SEA	7	rs11129723	36572905	1	206	0.965552	1.01532	0.50934	2.02393	0.0152001	0.351959
NL	10	rs1521268	36609993	1	426	0.325565	0.684625	0.321656	1.45718	-0.378884	0.385403
SEA	8	rs1521268	36609993	1	206	0.965552	1.01532	0.50934	2.02393	0.0152001	0.351959
NL	11	rs1402563	36611158	4	427	0.368413	0.712112	0.339809	1.49232	-0.33952	0.377476
SEA	9	rs1402563	36611158	4	206	0.965552	1.01532	0.50934	2.02393	0.0152001	0.351959
NL	12	rs1464412	36611910	2	427	0.702645	0.892476	0.49768	1.60046	-0.113755	0.297981
SEA	10	rs1464412	36611910	4	206	0.970429	1.00877	0.63574	1.60068	0.00873234	0.23556
NL	13	rs17248901	36622465	4	427	0.404939	0.731204	0.349997	1.52761	-0.313063	0.375901
SEA	11	rs17248901	36622465	4	206	0.854065	0.938157	0.475165	1.85228	-0.0638381	0.347069
NL	14	rs6780039	36630641	2	418	0.624794	0.848655	0.439654	1.63814	-0.164103	0.335543
SEA	12	rs6780039	36630641	2	200	0.120176	0.617454	0.336131	1.13423	-0.482151	0.310257
ON	1	rs6550433	36792332	4	411	0.554461	0.869406	0.546626	1.38279	-0.139945	0.236758
ON	2	rs11927951	36792615	2	415	0.394531	0.820772	0.52091	1.29325	-0.197509	0.231974
ON	3	rs1472862	36800143	3	406	0.239159	1.39444	0.801597	2.42575	0.332496	0.282473
ON	4	rs1472863	36800537	1	425	0.38663	0.759593	0.407588	1.4156	-0.274973	0.317615
ON	5	rs4075977	36803662	2	415	0.7143	0.884558	0.458673	1.70588	-0.122667	0.335077
ON	6	rs885164	36804255	2	414	0.093995	1.63294	0.91985	2.89883	0.490382	0.292819
ON	7	rs987190	36804984	1	429	0.915777	0.968564	0.535839	1.75074	-0.0319411	0.302031
ON	8	rs7648754	36807086	1	434	0.194861	1.39803	0.842366	2.32024	0.335066	0.258473
ON	10	rs9311137	36817888	3	401	0.0991716	0.62071	0.352126	1.09415	-0.476892	0.289221
ON	11	rs931913	36818153	3	414	0.182422	1.45654	0.837989	2.53168	0.376067	0.28205
ON	12	rs10510689	36821298	4	415	0.15133	0.463024	0.161741	1.32552	-0.769976	0.536625
ON	13	rs9311138	36822275	3	411	0.972125	1.01125	0.540011	1.8937	0.0111846	0.320077
ON	15	rs7646626	36823920	4	414	0.0214634	0.565933	0.34838	0.919341	-0.569279	0.247542
ON	16	rs906482	36831332	3	438	0.441985	1.198	0.755878	1.89871	0.180649	0.234962
ON	17	rs1553656	36834709	2	408	0.7491	0.926738	0.581377	1.47726	-0.0760847	0.237894
ON	18	rs1532964	36835547	3	415	0.456369	0.826355	0.50026	1.36502	-0.190731	0.25607
ON	19	rs1006834	36836485	4	432	0.63273	0.896994	0.57433	1.40093	-0.108706	0.227472
ON	20	rs4624519	36837984	2	414	0.0777796	1.66147	0.945065	2.92093	0.5077	0.287858
ON	21	rs9917659	36839164	1	416	0.515186	0.844517	0.507659	1.4049	-0.16899	0.259671
NL	19	rs4431050	36855688	3	441	0.477415	1.54491	0.465337	5.12905	0.434963	0.612223
ON	22	rs4431050	36855688	3	352	0.0609746	0.497847	0.240014	1.03265	-0.697463	0.372243
ON	23	rs9882911	36860396	4	438	0.206255	1.39723	0.831761	2.34713	0.334491	0.264644
ON	26	rs3733033	36867590	1	406	0.220906	0.628018	0.298191	1.32266	-0.465187	0.380017
ON	29	rs6808230	36886601	4	416	0.71173	0.90721	0.541243	1.52063	-0.0973809	0.263523
ON	30	rs7649846	36889962	2	415	0.618309	0.877381	0.524449	1.46782	-0.130814	0.262548
ON	31	rs9810132	36895054	3	413	0.643305	0.885784	0.530143	1.48	-0.121282	0.261901
ON	32	rs11129740	36900198	2	438	0.702321	1.1028	0.667659	1.82155	0.0978546	0.256037
ON	33	rs6765624	36902550	3	412	0.59663	0.870695	0.521398	1.45399	-0.138464	0.261621
ON	35	rs6781803	36912525	3	412	0.908908	0.9711	0.587615	1.60485	-0.0293254	0.256305
ON	36	rs4328757	36913184	4	405	0.277632	0.778423	0.495245	1.22352	-0.250486	0.230723
ON	37	rs4528889	36914098	1	438	0.46415	0.815521	0.472394	1.40788	-0.203928	0.278579
ON	38	rs6550440	36914290	3	510	0.715079	1.08732	0.693652	1.70441	0.0837186	0.229338
ON	39	rs9864910	36915745	3	407	0.953344	0.985036	0.594437	1.63229	-0.0150767	0.257685
ON	40	rs7614265	36919082	4	415	0.335814	0.581913	0.193201	1.7527	-0.541434	0.562547
ON	41	rs6769189	36933777	3	413	0.557395	0.825556	0.435139	1.56626	-0.191698	0.32673
ON	42	rs6769400	36933999	3	406	0.614268	1.13525	0.693183	1.85922	0.126849	0.251688
ON	43	rs7622114	36935664	1	416	0.787011	0.9372	0.585465	1.50025	-0.064859	0.240046
ON	44	rs6777094	36951930	1	387	0.615175	0.88144	0.538894	1.44173	-0.126198	0.25104
ON	47	rs17035812	36969947	3	438	0.788345	0.872952	0.323719	2.35404	-0.135874	0.506125
ON	48	rs17202548	36970991	1	424	0.0905194	1.50982	0.937003	2.43282	0.411991	0.243398
ON	50	rs6768108	36973759	2	438	0.104905	1.48272	0.921072	2.38685	0.393878	0.242906
ON	54	rs6789043	37000871	4	531	0.149564	1.35292	0.89687	2.04087	0.302265	0.20975
ON	55	rs9311149	37005179	1	511	0.606892	0.896536	0.591398	1.35911	-0.109216	0.21227
Combined	1	rs1800734	37009950	3	1236	3.25176e-07	0.470301	0.352102	0.628179	-0.754383	0.14768
NL	15	rs1800734	37009950	3	462	8.94614e-07	0.200557	0.105657	0.380693	-1.60666	0.326988
ON	97	minus93	37009950	3	569	0.0180188	0.593979	0.385746	0.914619	-0.520912	0.220237
SEA	13	rs1800734	37009950	3	205	0.0432845	0.590349	0.354096	0.984229	-0.527041	0.260788
ON	58	rs1540354	37019493	1	406	0.830403	0.933157	0.495465	1.7575	-0.0691815	0.322998
NL	1	i219v	37028572	1	438	0.330896	1.43631	0.692253	2.98011	0.362078	0.372389
ON	99	i219v	37028572	1	569	0.22136	1.31664	0.847215	2.04618	0.275086	0.224942
ON	61	rs4647269	37032595	2	437	0.176159	1.38425	0.864167	2.21734	0.325159	0.240382
ON	63	rs3774339	37037858	2	431	0.0929896	1.49955	0.934659	2.40585	0.405164	0.241193
ON	64	rs3774332	37049672	1	531	0.298309	1.57883	0.667687	3.73336	0.456686	0.439093
ON	65	rs9876420	37051463	3	360	0.31709	0.58075	0.200271	1.68407	-0.543435	0.543188
ON	66	rs748766	37057878	4	415	0.111377	1.49853	0.91075	2.46564	0.404482	0.254066
NL	2	ivs1419	37058744	1	438	0.0223317	2.23357	1.12098	4.45043	0.8036	0.351735
ON	98	ivs1419	37058744	1	569	0.198021	1.30053	0.871669	1.9404	0.262775	0.204143
ON	67	rs2241031	37065278	2	412	0.0902782	1.52901	0.93548	2.49911	0.424619	0.250671
Combined	2	rs749072	37071028	4	1202	3.80119e-08	0.451389	0.339971	0.599322	-0.795426	0.144627
NL	16	rs749072	37071028	4	427	6.6463e-06	0.234007	0.124389	0.440228	-1.4524	0.322419
ON	96	rs749072	37071028	1	569	0.0030752	0.531537	0.349784	0.807733	-0.631982	0.213499
SEA	14	rs749072	37071028	4	206	0.0141387	0.541426	0.33166	0.883862	-0.61355	0.250049
ON	69	rs3774326	37074570	3	436	0.120645	1.44982	0.906989	2.31753	0.371438	0.239318
ON	71	rs11720064	37076523	3	415	0.0388188	1.70579	1.0278	2.831	0.534028	0.258471
ON	72	rs1468712	37081017	4	438	0.125885	1.4416	0.902459	2.30285	0.365757	0.238974
ON	73	rs7639375	37082026	2	404	0.274535	1.2995	0.812246	2.07906	0.261983	0.239763
ON	75	rs7651033	37091046	2	398	0.0455816	1.68651	1.01031	2.81527	0.522659	0.261428
ON	76	rs2302504	37091390	3	415	0.083554	1.54444	0.943966	2.52688	0.43466	0.251187
ON	77	rs17204801	37118438	3	436	0.126951	1.43944	0.901656	2.29797	0.364252	0.23866
ON	78	rs6800554	37118883	2	432	0.124966	1.43366	0.904873	2.27147	0.360234	0.234793
ON	80	rs336601	37159477	3	416	0.183915	1.49586	0.825891	2.70933	0.402704	0.303059
ON	81	rs6550458	37163322	4	414	0.0838152	1.53255	0.944547	2.48661	0.426935	0.246931
ON	82	rs9869432	37171605	4	416	0.07173	1.57382	0.960708	2.57822	0.453507	0.251832
ON	83	rs9823617	37174354	1	404	0.102985	1.52674	0.91806	2.53897	0.423132	0.259503
ON	85	rs6786857	37180019	2	420	0.588225	1.28937	0.513797	3.23566	0.254153	0.469429
ON	86	rs1392749	37180195	2	438	0.125885	1.4416	0.902459	2.30285	0.365757	0.238974
ON	88	rs11711937	37199842	2	436	0.147832	1.41594	0.884062	2.26782	0.347796	0.240318
Combined	3	rs13098279	37207462	3	1202	5.80073e-06	0.507616	0.378642	0.680523	-0.678029	0.149559
NL	17	rs13098279	37207462	3	427	1.978e-06	0.205791	0.107266	0.394813	-1.58089	0.332424
ON	95	rs13098279	37207462	3	569	0.0369249	0.628883	0.40678	0.972253	-0.463811	0.222281
SEA	15	rs13098279	37207462	3	206	0.137259	0.676963	0.404665	1.13249	-0.390139	0.262529
ON	90	rs9874437	37241682	2	416	0.190642	1.37976	0.851965	2.23451	0.321906	0.245977
ON	91	rs7639607	37244043	4	432	0.332777	1.25515	0.79244	1.98805	0.227258	0.234641
ON	92	rs4678562	37257074	2	402	0.139051	1.45613	0.885061	2.39568	0.375783	0.254022
ON	93	rs6800842	37264608	3	438	0.237322	1.32278	0.831739	2.10371	0.279733	0.236719
ON	94	rs17036181	37277760	4	432	0.770492	0.851751	0.289812	2.50327	-0.160461	0.550031
NL	18	rs10510691	37500765	4	427	0.174259	0.583256	0.267969	1.2695	-0.539129	0.396814
SEA	16	rs10510691	37500765	4	206	0.0127722	0.449802	0.23983	0.843604	-0.798948	0.320855

## Sheet: IHC
Location	Index	Marker	Position	RefAllele	IhcN	IhcPvalue	IhcOR	IhcL95	IhcU95	IhcCoeff	IhcCoeffSE
NL	3	rs6781630	36561025	3	421	0.622358	1.18123	0.608804	2.29186	0.166552	0.338169
SEA	1	rs6781630	36561025	3	510	0.8887	1.03956	0.603807	1.78977	0.0387928	0.27719
NL	4	rs6550425	36566207	1	421	0.600061	1.14901	0.683621	1.93124	0.138905	0.264927
SEA	2	rs6550425	36566207	3	510	0.154853	0.763874	0.527052	1.10711	-0.269353	0.189339
NL	5	rs11716822	36566673	1	421	0.622358	1.18123	0.608804	2.29186	0.166552	0.338169
SEA	3	rs11716822	36566673	1	510	0.8887	1.03956	0.603807	1.78977	0.0387928	0.27719
NL	6	rs1357069	36567042	1	421	0.622358	1.18123	0.608804	2.29186	0.166552	0.338169
SEA	4	rs1357069	36567042	1	510	0.8887	1.03956	0.603807	1.78977	0.0387928	0.27719
NL	7	rs1357070	36567136	2	421	0.622358	1.18123	0.608804	2.29186	0.166552	0.338169
SEA	5	rs1357070	36567136	2	510	0.8887	1.03956	0.603807	1.78977	0.0387928	0.27719
NL	8	rs1357071	36567376	4	420	0.612809	1.18651	0.611815	2.30103	0.171015	0.337929
SEA	6	rs1357071	36567376	4	504	0.869092	0.954456	0.548283	1.66153	-0.0466142	0.282832
NL	9	rs11129723	36572905	1	421	0.622358	1.18123	0.608804	2.29186	0.166552	0.338169
SEA	7	rs11129723	36572905	1	510	0.90929	0.968315	0.556497	1.68488	-0.0321977	0.282599
NL	10	rs1521268	36609993	1	420	0.547764	1.23038	0.625828	2.41894	0.207324	0.3449
SEA	8	rs1521268	36609993	1	510	0.90929	0.968315	0.556497	1.68488	-0.0321977	0.282599
NL	11	rs1402563	36611158	4	421	0.622358	1.18123	0.608804	2.29186	0.166552	0.338169
SEA	9	rs1402563	36611158	4	510	0.90929	0.968315	0.556497	1.68488	-0.0321977	0.282599
NL	12	rs1464412	36611910	2	421	0.252081	1.33958	0.812236	2.20932	0.29236	0.255267
SEA	10	rs1464412	36611910	4	510	0.811513	1.0458	0.723795	1.51105	0.0447778	0.187768
NL	13	rs17248901	36622465	4	421	0.690356	1.14339	0.591395	2.2106	0.133997	0.336361
SEA	11	rs17248901	36622465	4	510	0.945054	1.01918	0.59382	1.74921	0.018994	0.275598
NL	14	rs6780039	36630641	2	413	0.70682	0.888554	0.480039	1.64472	-0.11816	0.314147
SEA	12	rs6780039	36630641	2	501	0.154286	1.40235	0.880645	2.23313	0.338151	0.237373
ON	1	rs6550433	36792332	4	527	0.752751	0.932521	0.603775	1.44026	-0.069864	0.221781
ON	2	rs11927951	36792615	2	531	0.84052	1.044	0.686338	1.58806	0.0430639	0.214005
ON	3	rs1472862	36800143	3	519	0.860686	1.04062	0.66706	1.62338	0.0398186	0.226885
ON	4	rs1472863	36800537	1	543	0.636917	0.854671	0.445246	1.64058	-0.157038	0.332699
ON	5	rs4075977	36803662	2	531	0.440632	0.767137	0.391066	1.50486	-0.26509	0.34377
ON	6	rs885164	36804255	2	529	0.64518	0.89725	0.565572	1.42344	-0.108421	0.235457
ON	7	rs987190	36804984	1	542	0.65498	0.873565	0.482842	1.58047	-0.135172	0.302497
ON	8	rs7648754	36807086	1	552	0.897774	1.02811	0.673512	1.56941	0.027725	0.215803
ON	10	rs9311137	36817888	3	513	0.223886	1.3705	0.824705	2.27751	0.315176	0.259136
ON	11	rs931913	36818153	3	530	0.40039	0.814336	0.504553	1.31432	-0.205383	0.244235
ON	12	rs10510689	36821298	4	525	0.139836	2.10252	0.783946	5.63887	0.743135	0.503342
ON	13	rs9311138	36822275	3	521	0.479617	0.790582	0.412093	1.5167	-0.234986	0.332409
ON	15	rs7646626	36823920	4	529	0.0557763	1.53077	0.989544	2.36802	0.425771	0.222593
ON	16	rs906482	36831332	3	556	0.483926	0.862451	0.56989	1.3052	-0.147977	0.211395
ON	17	rs1553656	36834709	2	521	0.84166	0.956025	0.614959	1.48625	-0.0449714	0.225116
ON	18	rs1532964	36835547	3	525	0.759772	1.07533	0.675107	1.7128	0.0726238	0.237504
ON	19	rs1006834	36836485	4	550	0.419749	1.18503	0.784565	1.7899	0.169766	0.210404
ON	20	rs4624519	36837984	2	530	0.185534	0.719815	0.442426	1.17112	-0.328761	0.248327
ON	21	rs9917659	36839164	1	532	0.955656	1.01311	0.640231	1.60314	0.0130203	0.234156
NL	19	rs4431050	36855688	3	439	0.244802	0.539851	0.19103	1.52562	-0.616463	0.530032
ON	22	rs4431050	36855688	3	447	0.307539	1.49604	0.690096	3.24322	0.402821	0.394768
ON	23	rs9882911	36860396	4	556	0.169994	0.716887	0.445641	1.15323	-0.332837	0.242553
ON	26	rs3733033	36867590	1	512	0.782744	1.11581	0.512063	2.43139	0.109578	0.397391
ON	29	rs6808230	36886601	4	532	0.224837	1.32311	0.841862	2.07948	0.279988	0.230677
ON	30	rs7649846	36889962	2	529	0.191212	1.35128	0.860355	2.12233	0.301052	0.230338
ON	31	rs9810132	36895054	3	529	0.199672	1.34242	0.85593	2.10543	0.294477	0.229614
ON	32	rs11129740	36900198	2	556	0.417755	1.20159	0.770624	1.87357	0.183646	0.226633
ON	33	rs6765624	36902550	3	526	0.168798	1.37056	0.874798	2.14729	0.315223	0.229074
ON	35	rs6781803	36912525	3	518	0.474088	1.18341	0.746261	1.87662	0.168397	0.235244
ON	36	rs4328757	36913184	4	514	0.653044	1.1001	0.725758	1.66751	0.0953971	0.212212
ON	37	rs4528889	36914098	1	555	0.718582	0.904915	0.525527	1.55819	-0.0999137	0.277265
ON	38	rs6550440	36914290	3	637	0.561512	1.12618	0.754031	1.682	0.11883	0.20467
ON	39	rs9864910	36915745	3	518	0.358058	1.23376	0.788269	1.93102	0.210065	0.228562
ON	40	rs7614265	36919082	4	525	0.19736	1.90343	0.715354	5.06468	0.643657	0.499304
ON	41	rs6769189	36933777	3	529	0.604827	1.15777	0.664726	2.01652	0.146496	0.283101
ON	42	rs6769400	36933999	3	520	0.957961	0.988191	0.635344	1.537	-0.0118794	0.225362
ON	43	rs7622114	36935664	1	532	0.930821	0.981365	0.641774	1.50065	-0.018811	0.216687
ON	44	rs6777094	36951930	1	498	0.625958	1.1156	0.718567	1.73201	0.109394	0.224434
ON	47	rs17035812	36969947	3	556	0.359444	1.48112	0.639356	3.43112	0.392796	0.428617
ON	48	rs17202548	36970991	1	534	0.262048	0.781538	0.508012	1.20234	-0.246492	0.219775
ON	50	rs6768108	36973759	2	556	0.279772	0.788568	0.512585	1.21315	-0.237536	0.219772
ON	54	rs6789043	37000871	4	663	0.454942	0.868647	0.600375	1.2568	-0.140818	0.188461
ON	55	rs9311149	37005179	1	636	0.77537	1.05648	0.724382	1.54083	0.0549429	0.192541
Combined	1	rs1800734	37009950	3	1674	2.42903e-06	1.8227	1.42008	2.33946	0.600317	0.127348
NL	15	rs1800734	37009950	3	456	1.92345e-05	3.23097	1.88685	5.53258	1.17278	0.274425
ON	97	minus93	37009950	3	709	0.0397821	1.50928	1.01941	2.23455	0.41163	0.200209
SEA	13	rs1800734	37009950	3	509	0.0175445	1.6599	1.09261	2.52173	0.506755	0.213362
ON	58	rs1540354	37019493	1	513	0.702999	1.11722	0.631942	1.97515	0.110842	0.290714
NL	1	i219v	37028572	1	436	0.638312	0.869095	0.484169	1.56005	-0.140303	0.298478
ON	99	i219v	37028572	1	709	0.710707	0.930577	0.636249	1.36106	-0.071951	0.193987
ON	61	rs4647269	37032595	2	554	0.343515	0.812509	0.528746	1.24856	-0.207629	0.219193
ON	63	rs3774339	37037858	2	548	0.22073	0.764484	0.497388	1.17501	-0.268554	0.219301
ON	64	rs3774332	37049672	1	663	0.181919	0.586656	0.268101	1.28371	-0.533317	0.399527
ON	65	rs9876420	37051463	3	457	0.0238828	2.69976	1.14049	6.39085	0.993162	0.439645
ON	66	rs748766	37057878	4	531	0.190302	0.743791	0.477608	1.15832	-0.295996	0.226005
NL	2	ivs1419	37058744	1	436	0.0618643	0.5937	0.34347	1.02623	-0.521381	0.279221
ON	98	ivs1419	37058744	1	709	0.609167	0.912506	0.642384	1.29622	-0.0915603	0.179086
ON	67	rs2241031	37065278	2	529	0.165566	0.733525	0.47334	1.13673	-0.309894	0.223493
Combined	2	rs749072	37071028	4	1640	3.986e-07	1.87208	1.46906	2.38567	0.627052	0.123688
NL	16	rs749072	37071028	4	421	0.000242796	2.67604	1.58187	4.52704	0.984337	0.268231
ON	96	rs749072	37071028	1	709	0.0113491	1.6225	1.11549	2.35995	0.48397	0.191159
SEA	14	rs749072	37071028	4	510	0.00358728	1.8229	1.21694	2.73058	0.600427	0.206166
ON	69	rs3774326	37074570	3	554	0.344671	0.812804	0.528793	1.24936	-0.207265	0.219333
ON	71	rs11720064	37076523	3	531	0.0828894	0.672831	0.429933	1.05296	-0.396261	0.228503
ON	72	rs1468712	37081017	4	555	0.261855	0.783782	0.512119	1.19956	-0.243624	0.21713
ON	73	rs7639375	37082026	2	508	0.627536	0.900661	0.590211	1.37441	-0.104626	0.215637
ON	75	rs7651033	37091046	2	512	0.182506	0.732835	0.464009	1.1574	-0.310835	0.233171
ON	76	rs2302504	37091390	3	531	0.154793	0.727392	0.469187	1.12769	-0.31829	0.223706
ON	77	rs17204801	37118438	3	553	0.271736	0.787474	0.514271	1.20581	-0.238925	0.217388
ON	78	rs6800554	37118883	2	546	0.515585	0.868298	0.567256	1.3291	-0.14122	0.217206
ON	80	rs336601	37159477	3	532	0.230909	0.732925	0.440851	1.2185	-0.310712	0.259355
ON	81	rs6550458	37163322	4	527	0.158135	0.728249	0.468841	1.13119	-0.317112	0.224683
ON	82	rs9869432	37171605	4	532	0.135575	0.715564	0.461067	1.11054	-0.334685	0.224248
ON	83	rs9823617	37174354	1	520	0.105442	0.684871	0.433108	1.08298	-0.378524	0.233798
ON	85	rs6786857	37180019	2	527	0.284701	1.50391	0.712092	3.17619	0.408068	0.381436
ON	86	rs1392749	37180195	2	556	0.268524	0.785906	0.512898	1.20423	-0.240918	0.217735
ON	88	rs11711937	37199842	2	554	0.190964	0.748303	0.48456	1.1556	-0.289947	0.221717
Combined	3	rs13098279	37207462	3	1640	4.71387e-05	1.69148	1.31318	2.17876	0.525602	0.12916
NL	17	rs13098279	37207462	3	421	4.30153e-05	3.08491	1.79815	5.29247	1.12652	0.275389
ON	95	rs13098279	37207462	3	709	0.0904346	1.41225	0.947041	2.10599	0.345187	0.203877
SEA	15	rs13098279	37207462	3	510	0.0697607	1.47886	0.968877	2.25729	0.391274	0.215761
ON	90	rs9874437	37241682	2	532	0.519065	0.867711	0.563702	1.33567	-0.141897	0.220068
ON	91	rs7639607	37244043	4	547	0.694679	0.917774	0.597943	1.40868	-0.0858036	0.2186
ON	92	rs4678562	37257074	2	516	0.39438	0.827342	0.534879	1.27972	-0.189537	0.222539
ON	93	rs6800842	37264608	3	556	0.644976	0.905436	0.593382	1.3816	-0.0993387	0.215601
ON	94	rs17036181	37277760	4	549	0.249846	1.70839	0.686162	4.25351	0.535551	0.465404
NL	18	rs10510691	37500765	4	421	0.451924	1.30705	0.650542	2.62609	0.267772	0.35598
SEA	16	rs10510691	37500765	4	510	0.398822	1.23342	0.757627	2.00803	0.209795	0.248653

## Sheet: MSI
Location	Index	Marker	Position	RefAllele	MsiN	MsiPvalue	MsiOR	MsiL95	MsiU95	MsiCoeff	MsiCoeffSE
NL	3	rs6781630	36561025	3	423	0.867716	0.947598	0.50298	1.78525	-0.0538247	0.323153
SEA	1	rs6781630	36561025	3	481	0.239538	0.738055	0.444901	1.22437	-0.303737	0.258249
NL	4	rs6550425	36566207	1	423	0.300597	0.774671	0.477714	1.25622	-0.255317	0.246646
SEA	2	rs6550425	36566207	3	481	0.57987	1.10543	0.775184	1.57636	0.100233	0.181065
NL	5	rs11716822	36566673	1	423	0.867716	0.947598	0.50298	1.78525	-0.0538247	0.323153
SEA	3	rs11716822	36566673	1	481	0.239538	0.738055	0.444901	1.22437	-0.303737	0.258249
NL	6	rs1357069	36567042	1	423	0.867716	0.947598	0.50298	1.78525	-0.0538247	0.323153
SEA	4	rs1357069	36567042	1	481	0.239538	0.738055	0.444901	1.22437	-0.303737	0.258249
NL	7	rs1357070	36567136	2	423	0.867716	0.947598	0.50298	1.78525	-0.0538247	0.323153
SEA	5	rs1357070	36567136	2	481	0.239538	0.738055	0.444901	1.22437	-0.303737	0.258249
NL	8	rs1357071	36567376	4	422	0.855752	0.942987	0.500757	1.77576	-0.0587028	0.322924
SEA	6	rs1357071	36567376	4	475	0.381432	0.795185	0.475975	1.32847	-0.22918	0.261842
NL	9	rs11129723	36572905	1	423	0.867716	0.947598	0.50298	1.78525	-0.0538247	0.323153
SEA	7	rs11129723	36572905	1	481	0.350105	0.78312	0.468942	1.30779	-0.244469	0.261636
NL	10	rs1521268	36609993	1	422	0.769964	0.908088	0.475854	1.73293	-0.0964142	0.329709
SEA	8	rs1521268	36609993	1	481	0.350105	0.78312	0.468942	1.30779	-0.244469	0.261636
NL	11	rs1402563	36611158	4	423	0.867716	0.947598	0.50298	1.78525	-0.0538247	0.323153
SEA	9	rs1402563	36611158	4	481	0.350105	0.78312	0.468942	1.30779	-0.244469	0.261636
NL	12	rs1464412	36611910	2	423	0.290664	0.777576	0.487621	1.23995	-0.251574	0.238083
SEA	10	rs1464412	36611910	4	481	0.645491	1.08755	0.760594	1.55506	0.0839297	0.182442
NL	13	rs17248901	36622465	4	423	0.954309	0.98177	0.523209	1.84223	-0.0183986	0.32111
SEA	11	rs17248901	36622465	4	481	0.27859	0.757686	0.458658	1.25167	-0.277487	0.256104
NL	14	rs6780039	36630641	2	415	0.83721	1.06042	0.605938	1.85579	0.0586665	0.285533
SEA	12	rs6780039	36630641	2	473	0.0387588	0.62542	0.400747	0.976052	-0.469332	0.227088
ON	1	rs6550433	36792332	4	552	0.783019	1.05491	0.721066	1.54333	0.0534592	0.194124
ON	2	rs11927951	36792615	2	556	0.866607	0.968774	0.669042	1.40279	-0.0317244	0.18887
ON	3	rs1472862	36800143	3	544	0.764005	1.06466	0.707253	1.60267	0.0626521	0.208683
ON	4	rs1472863	36800537	1	567	0.735943	0.911608	0.532366	1.56101	-0.0925454	0.274427
ON	5	rs4075977	36803662	2	556	0.895051	1.03836	0.593579	1.81641	0.0376378	0.285317
ON	6	rs885164	36804255	2	554	0.361009	1.21725	0.79832	1.85603	0.196597	0.215226
ON	7	rs987190	36804984	1	567	0.999162	1.00027	0.604593	1.6549	0.000269678	0.256872
ON	8	rs7648754	36807086	1	577	0.936795	1.01568	0.69146	1.49192	0.0155566	0.196177
ON	10	rs9311137	36817888	3	536	0.0620403	0.654525	0.419354	1.02158	-0.423845	0.22714
ON	11	rs931913	36818153	3	555	0.889528	1.02932	0.684649	1.5475	0.0288963	0.208034
ON	12	rs10510689	36821298	4	549	0.186869	0.534735	0.211074	1.3547	-0.625984	0.474267
ON	13	rs9311138	36822275	3	545	0.972554	0.990632	0.579501	1.69344	-0.00941175	0.273559
ON	15	rs7646626	36823920	4	555	0.0171429	0.626208	0.426153	0.920178	-0.468072	0.19637
ON	16	rs906482	36831332	3	581	0.0857429	1.39807	0.953958	2.04893	0.335091	0.195013
ON	17	rs1553656	36834709	2	544	0.545401	1.12897	0.76193	1.67282	0.121305	0.200615
ON	18	rs1532964	36835547	3	549	0.507222	1.16334	0.743896	1.81928	0.151293	0.228137
ON	19	rs1006834	36836485	4	574	0.20691	0.790904	0.549432	1.1385	-0.234579	0.185863
ON	20	rs4624519	36837984	2	555	0.773096	1.06138	0.707969	1.5912	0.0595664	0.206593
ON	21	rs9917659	36839164	1	557	0.227348	1.30905	0.845415	2.02695	0.269301	0.223076
NL	19	rs4431050	36855688	3	436	0.51414	1.3353	0.560149	3.18315	0.289159	0.44322
ON	22	rs4431050	36855688	3	465	0.132699	0.606929	0.316547	1.16369	-0.499344	0.332112
ON	23	rs9882911	36860396	4	581	0.595654	1.11514	0.745623	1.66778	0.108979	0.205364
ON	26	rs3733033	36867590	1	535	0.345302	0.737143	0.391272	1.38875	-0.304973	0.323153
ON	29	rs6808230	36886601	4	557	0.514519	0.871549	0.576434	1.31775	-0.137484	0.210923
ON	30	rs7649846	36889962	2	554	0.449853	0.852855	0.564393	1.28875	-0.159166	0.210632
ON	31	rs9810132	36895054	3	554	0.465299	0.857808	0.568307	1.29478	-0.153375	0.21006
ON	32	rs11129740	36900198	2	581	0.874951	0.967848	0.644228	1.45403	-0.0326807	0.207664
ON	33	rs6765624	36902550	3	551	0.398485	0.837814	0.555579	1.26343	-0.176959	0.209585
ON	35	rs6781803	36912525	3	544	0.703016	0.918878	0.594798	1.41954	-0.0846017	0.221904
ON	36	rs4328757	36913184	4	536	0.691764	0.927194	0.638074	1.34732	-0.0755924	0.190668
ON	37	rs4528889	36914098	1	580	0.541288	0.867668	0.550246	1.3682	-0.141946	0.232369
ON	38	rs6550440	36914290	3	668	0.917854	0.980471	0.674002	1.42629	-0.0197224	0.191225
ON	39	rs9864910	36915745	3	543	0.646635	0.907504	0.599289	1.37423	-0.0970573	0.211711
ON	40	rs7614265	36919082	4	549	0.362541	0.635663	0.239694	1.68577	-0.453086	0.497605
ON	41	rs6769189	36933777	3	554	0.450348	0.823795	0.498007	1.36271	-0.193834	0.25679
ON	42	rs6769400	36933999	3	544	0.871403	1.03285	0.69836	1.52755	0.0323209	0.199664
ON	43	rs7622114	36935664	1	557	0.885116	1.02849	0.70258	1.50559	0.0280929	0.194433
ON	44	rs6777094	36951930	1	523	0.6532	0.91347	0.615513	1.35566	-0.0905047	0.201426
ON	47	rs17035812	36969947	3	581	0.944943	0.971046	0.421786	2.23557	-0.029381	0.425447
ON	48	rs17202548	36970991	1	558	0.169161	1.30919	0.891679	1.9222	0.269411	0.195949
ON	50	rs6768108	36973759	2	581	0.14794	1.32619	0.904722	1.94401	0.282313	0.195123
ON	54	rs6789043	37000871	4	696	0.233963	1.2271	0.876022	1.71888	0.204654	0.171948
ON	55	rs9311149	37005179	1	668	0.752709	0.946638	0.67302	1.3315	-0.0548384	0.174052
Combined	1	rs1800734	37009950	3	1681	3.38119e-06	0.573872	0.454016	0.725369	-0.555349	0.119528
NL	15	rs1800734	37009950	3	457	8.52856e-05	0.36414	0.219992	0.602739	-1.01022	0.257115
ON	97	minus93	37009950	3	744	0.00525697	0.601007	0.420327	0.859352	-0.509149	0.182435
SEA	13	rs1800734	37009950	3	480	0.0817261	0.699245	0.467402	1.04609	-0.357753	0.205516
ON	58	rs1540354	37019493	1	538	0.996746	1.00106	0.60233	1.66373	0.001057	0.259187
NL	1	i219v	37028572	1	433	0.579587	1.17164	0.668968	2.05201	0.158401	0.285929
ON	99	i219v	37028572	1	744	0.743314	1.0602	0.747211	1.50428	0.0584532	0.1785
ON	61	rs4647269	37032595	2	580	0.203334	1.28018	0.874969	1.87306	0.247004	0.194169
ON	63	rs3774339	37037858	2	573	0.161153	1.31479	0.896605	1.92801	0.273675	0.195314
ON	64	rs3774332	37049672	1	696	0.102228	1.84829	0.884718	3.8613	0.614259	0.37589
ON	65	rs9876420	37051463	3	479	0.255262	0.599975	0.248825	1.44668	-0.510867	0.44905
ON	66	rs748766	37057878	4	556	0.164135	1.31948	0.892863	1.94994	0.277237	0.199265
NL	2	ivs1419	37058744	1	433	0.0965889	1.54297	0.925074	2.57358	0.433708	0.261015
ON	98	ivs1419	37058744	1	744	0.330894	1.1746	0.849187	1.62473	0.160932	0.165514
ON	67	rs2241031	37065278	2	553	0.137853	1.3404	0.91027	1.97378	0.292968	0.19744
Combined	2	rs749072	37071028	4	1648	2.50188e-07	0.550316	0.43857	0.690536	-0.597262	0.115803
NL	16	rs749072	37071028	4	423	0.00104174	0.439357	0.268729	0.718324	-0.822444	0.250821
ON	96	rs749072	37071028	1	744	0.00029091	0.529317	0.375198	0.746744	-0.636167	0.175578
SEA	14	rs749072	37071028	4	481	0.028546	0.649011	0.440757	0.955664	-0.432305	0.197427
ON	69	rs3774326	37074570	3	579	0.202222	1.28136	0.875358	1.87566	0.247919	0.194409
ON	71	rs11720064	37076523	3	556	0.0778494	1.42503	0.96126	2.11254	0.354191	0.200868
ON	72	rs1468712	37081017	4	581	0.156733	1.31486	0.900215	1.92048	0.273727	0.19329
ON	73	rs7639375	37082026	2	534	0.461237	1.15813	0.783716	1.7114	0.146803	0.199241
ON	75	rs7651033	37091046	2	534	0.243808	1.2683	0.850431	1.89148	0.237675	0.203922
ON	76	rs2302504	37091390	3	556	0.173394	1.3106	0.887865	1.9346	0.270483	0.198683
ON	77	rs17204801	37118438	3	579	0.158522	1.31289	0.89927	1.91675	0.27223	0.193062
ON	78	rs6800554	37118883	2	572	0.267567	1.23762	0.848996	1.80414	0.213191	0.192292
ON	80	rs336601	37159477	3	557	0.0447129	1.61407	1.01136	2.57596	0.478758	0.238503
ON	81	rs6550458	37163322	4	552	0.105195	1.37826	0.934923	2.03181	0.320819	0.198015
ON	82	rs9869432	37171605	4	557	0.119839	1.36068	0.923022	2.00587	0.307987	0.198005
ON	83	rs9823617	37174354	1	544	0.101429	1.39902	0.936116	2.09084	0.335774	0.204995
ON	85	rs6786857	37180019	2	553	0.461468	0.773392	0.390281	1.53258	-0.256969	0.348938
ON	86	rs1392749	37180195	2	581	0.156733	1.31486	0.900215	1.92048	0.273727	0.19329
ON	88	rs11711937	37199842	2	579	0.114436	1.36313	0.927879	2.00256	0.309785	0.196245
Combined	3	rs13098279	37207462	3	1648	0.000114889	0.626271	0.493716	0.794414	-0.467972	0.121337
NL	17	rs13098279	37207462	3	423	0.00045346	0.404809	0.244196	0.671059	-0.904341	0.257879
ON	95	rs13098279	37207462	3	744	0.0167984	0.642823	0.447489	0.923423	-0.441886	0.184805
SEA	15	rs13098279	37207462	3	481	0.24132	0.782333	0.518869	1.17957	-0.245475	0.209505
ON	90	rs9874437	37241682	2	557	0.260554	1.24434	0.85025	1.82109	0.218604	0.1943
ON	91	rs7639607	37244043	4	572	0.260836	1.24035	0.852087	1.80554	0.215397	0.191563
ON	92	rs4678562	37257074	2	540	0.257435	1.25255	0.848278	1.8495	0.225183	0.198842
ON	93	rs6800842	37264608	3	581	0.210633	1.27197	0.872762	1.85379	0.240569	0.192175
ON	94	rs17036181	37277760	4	573	0.732706	0.857703	0.355437	2.06972	-0.153498	0.449444
NL	18	rs10510691	37500765	4	423	0.42462	0.768235	0.402164	1.46752	-0.26366	0.330222
SEA	16	rs10510691	37500765	4	481	0.0582245	0.640592	0.404039	1.01564	-0.445363	0.235144

## Sheet: combined
Colon Cancer
Location	Index	Marker	Position	RefAllele	CCn	CCpvalue	CCor	CCl95	CCu95	CCcoeff	CCcoeffSE
Combined	1	rs1800734	37009950	3	3923	0.108352	0.915436	0.821841	1.01969	-0.0883546	0.0550274
NL	15	rs1800734	37009950	3	727	0.335872	0.879337	0.676735	1.1426	-0.128587	0.133617
ON	97	minus93	37009950	3	1998	0.475624	0.94621	0.812851	1.10145	-0.0552912	0.0775083
SEA	13	rs1800734	37009950	3	1198	0.221775	0.886731	0.73121	1.07533	-0.120213	0.0983887
Combined	2	rs749072	37071028	4	3912	0.102109	0.917603	0.827711	1.01726	-0.0859902	0.0526025
NL	16	rs749072	37071028	4	714	0.376645	0.892811	0.694377	1.14795	-0.11338	0.128244
ON	96	rs749072	37071028	4	1998	0.67865	0.969906	0.839365	1.12075	-0.0305559	0.073752
SEA	14	rs749072	37071028	4	1200	0.117003	0.86203	0.715975	1.03788	-0.148466	0.0947163
Combined	3	rs13098279	37207462	3	3912	0.155343	0.923819	0.828166	1.03052	-0.0792391	0.0557665
NL	17	rs13098279	37207462	3	714	0.282055	0.86352	0.660933	1.1282	-0.146738	0.13641
ON	95	rs13098279	37207462	3	1998	0.615269	0.961221	0.823826	1.12153	-0.0395504	0.0786969
SEA	15	rs13098279	37207462	3	1200	0.286329	0.899627	0.740656	1.09272	-0.105775	0.0992063
Methylation
Location	Index	Marker	Position	RefAllele	MethN	MethPvalue	MethOR	MethL95	MethU95	MethCoeff	MethCoeffSE
Combined	1	rs1800734	37009950	3	1236	3.25176e-07	0.470301	0.352102	0.628179	-0.754383	0.14768
NL	15	rs1800734	37009950	3	462	8.94614e-07	0.200557	0.105657	0.380693	-1.60666	0.326988
ON	97	minus93	37009950	3	569	0.0180188	0.593979	0.385746	0.914619	-0.520912	0.220237
SEA	13	rs1800734	37009950	3	205	0.0432845	0.590349	0.354096	0.984229	-0.527041	0.260788
Combined	2	rs749072	37071028	4	1202	3.80119e-08	0.451389	0.339971	0.599322	-0.795426	0.144627
NL	16	rs749072	37071028	4	427	6.6463e-06	0.234007	0.124389	0.440228	-1.4524	0.322419
ON	96	rs749072	37071028	4	569	0.0030752	0.531537	0.349784	0.807733	-0.631982	0.213499
SEA	14	rs749072	37071028	4	206	0.0141387	0.541426	0.33166	0.883862	-0.61355	0.250049
Combined	3	rs13098279	37207462	3	1202	5.80073e-06	0.507616	0.378642	0.680523	-0.678029	0.149559
NL	17	rs13098279	37207462	3	427	1.978e-06	0.205791	0.107266	0.394813	-1.58089	0.332424
ON	95	rs13098279	37207462	3	569	0.0369249	0.628883	0.40678	0.972253	-0.463811	0.222281
SEA	15	rs13098279	37207462	3	206	0.137259	0.676963	0.404665	1.13249	-0.390139	0.262529
IHC
Location	Index	Marker	Position	RefAllele	IhcN	IhcPvalue	IhcOR	IhcL95	IhcU95	IhcCoeff	IhcCoeffSE
Combined	1	rs1800734	37009950	3	1674	2.42903e-06	1.8227	1.42008	2.33946	0.600317	0.127348
NL	15	rs1800734	37009950	3	456	1.92345e-05	3.23097	1.88685	5.53258	1.17278	0.274425
ON	97	minus93	37009950	3	709	0.0397821	1.50928	1.01941	2.23455	0.41163	0.200209
SEA	13	rs1800734	37009950	3	509	0.0175445	1.6599	1.09261	2.52173	0.506755	0.213362
Combined	2	rs749072	37071028	4	1640	3.986e-07	1.87208	1.46906	2.38567	0.627052	0.123688
NL	16	rs749072	37071028	4	421	0.000242796	2.67604	1.58187	4.52704	0.984337	0.268231
ON	96	rs749072	37071028	4	709	0.0113491	1.6225	1.11549	2.35995	0.48397	0.191159
SEA	14	rs749072	37071028	4	510	0.00358728	1.8229	1.21694	2.73058	0.600427	0.206166
Combined	3	rs13098279	37207462	3	1640	4.71387e-05	1.69148	1.31318	2.17876	0.525602	0.12916
NL	17	rs13098279	37207462	3	421	4.30153e-05	3.08491	1.79815	5.29247	1.12652	0.275389
ON	95	rs13098279	37207462	3	709	0.0904346	1.41225	0.947041	2.10599	0.345187	0.203877
SEA	15	rs13098279	37207462	3	510	0.0697607	1.47886	0.968877	2.25729	0.391274	0.215761
MSI
Location	Index	Marker	Position	RefAllele	MsiN	MsiPvalue	MsiOR	MsiL95	MsiU95	MsiCoeff	MsiCoeffSE
Combined	1	rs1800734	37009950	3	1681	3.38119e-06	0.573872	0.454016	0.725369	-0.555349	0.119528
NL	15	rs1800734	37009950	3	457	8.52856e-05	0.36414	0.219992	0.602739	-1.01022	0.257115
ON	97	minus93	37009950	3	744	0.00525697	0.601007	0.420327	0.859352	-0.509149	0.182435
SEA	13	rs1800734	37009950	3	480	0.0817261	0.699245	0.467402	1.04609	-0.357753	0.205516
Combined	2	rs749072	37071028	4	1648	2.50188e-07	0.550316	0.43857	0.690536	-0.597262	0.115803
NL	16	rs749072	37071028	4	423	0.00104174	0.439357	0.268729	0.718324	-0.822444	0.250821
ON	96	rs749072	37071028	4	744	0.00029091	0.529317	0.375198	0.746744	-0.636167	0.175578
SEA	14	rs749072	37071028	4	481	0.028546	0.649011	0.440757	0.955664	-0.432305	0.197427
Combined	3	rs13098279	37207462	3	1648	0.000114889	0.626271	0.493716	0.794414	-0.467972	0.121337
NL	17	rs13098279	37207462	3	423	0.00045346	0.404809	0.244196	0.671059	-0.904341	0.257879
ON	95	rs13098279	37207462	3	744	0.0167984	0.642823	0.447489	0.923423	-0.441886	0.184805
SEA	15	rs13098279	37207462	3	481	0.24132	0.782333	0.518869	1.17957	-0.245475	0.209505
