# Supplementary material for: Specific Variants in the MLH1 Gene Region May Drive DNA Methylation, Loss of Protein Expression, and MSI-H Colorectal Cancer
Source: PLoS One. 2010 Oct 13;5(10):e13314. doi: 10.1371/journal.pone.0013314 (PMC2954166; doi:10.1371/journal.pone.0013314)
Supplement: File S3 — Information on all statistical models used. (0.15 MB XLS) [file pone.0013314.s003.xls]

## Sheet: summary
Response variable: MSI-H vs. non-MSI-H
Location	SNP	Model	Covariates	AIC	# params	Residual deviance	df	sample size
NL	NA	1	msi ~ AgeDiag	257.872	2	253.872	412	414
NL	NA	2	msi ~ Sex	253.034	2	249.034	412	414
NL	NA	3	msi ~ AgeDiag + Sex	255.028	3	249.028	411	414
NL	NA	4	msi ~ AgeDiag + Sex + IHC	99.3295	4	91.3295	410	414
NL	NA	5	msi ~ AgeDiag + Sex + Methylation	159.19	4	151.19	410	414
NL	NA	6	msi ~ AgeDiag + Sex + IHC + Methylation	93.3905	5	83.3905	409	414
NL	rs749072	7	msi ~ snp	247.831	2	243.831	412	414
NL	rs749072	8	msi ~ AgeDiag + Sex + snp	246.384	4	238.384	410	414
NL	rs749072	9	msi ~ AgeDiag + Sex + IHC + snp	101.287	5	91.2867	409	414
NL	rs749072	10	msi ~ AgeDiag + Sex + Methylation + snp	161.184	5	151.184	409	414
NL	rs749072	11	msi ~ AgeDiag + Sex + IHC + Methylation + snp	95.052	6	83.052	408	414
SEA	NA	1	msi ~ AgeDiag	247.278	2	243.278	187	189
SEA	NA	2	msi ~ Sex	243.149	2	239.149	187	189
SEA	NA	3	msi ~ AgeDiag + Sex	244.443	3	238.443	186	189
SEA	NA	4	msi ~ AgeDiag + Sex + IHC	45.668	4	37.668	185	189
SEA	NA	5	msi ~ AgeDiag + Sex + Methylation	125.265	4	117.265	185	189
SEA	NA	6	msi ~ AgeDiag + Sex + IHC + Methylation	45.4013	5	35.4013	184	189
SEA	rs749072	7	msi ~ snp	242.592	2	238.592	187	189
SEA	rs749072	8	msi ~ AgeDiag + Sex + snp	241.786	4	233.786	185	189
SEA	rs749072	9	msi ~ AgeDiag + Sex + IHC + snp	46.6113	5	36.6113	184	189
SEA	rs749072	10	msi ~ AgeDiag + Sex + Methylation + snp	127.121	5	117.121	184	189
SEA	rs749072	11	msi ~ AgeDiag + Sex + IHC + Methylation + snp	46.4655	6	34.4655	183	189
ON	NA	1	msi ~ AgeDiag	417.486	2	413.486	524	526
ON	NA	2	msi ~ Sex	410.658	2	406.658	524	526
ON	NA	3	msi ~ AgeDiag + Sex	409.107	3	403.107	523	526
ON	NA	4	msi ~ AgeDiag + Sex + IHC	95.4409	4	87.4409	522	526
ON	NA	5	msi ~ AgeDiag + Sex + Methylation	195.303	4	187.303	522	526
ON	NA	6	msi ~ AgeDiag + Sex + IHC + Methylation	93.9403	5	83.9403	521	526
ON	rs749072	7	msi ~ snp	414.563	2	410.563	524	526
ON	rs749072	8	msi ~ AgeDiag + Sex + snp	405.784	4	397.784	522	526
ON	rs749072	9	msi ~ AgeDiag + Sex + IHC + snp	95.9574	5	85.9574	521	526
ON	rs749072	10	msi ~ AgeDiag + Sex + Methylation + snp	197.185	5	187.185	521	526
ON	rs749072	11	msi ~ AgeDiag + Sex + IHC + Methylation + snp	95.048	6	83.048	520	526
Combined	NA	0	msi ~ Location	920.784	3	914.784	1126	1129
Combined	NA	1	msi ~ Location + AgeDiag	920.094	4	912.094	1125	1129
Combined	NA	2	msi ~ Location + Sex	902.856	4	894.856	1125	1129
Combined	NA	3	msi ~ Location + AgeDiag + Sex	902.148	5	892.148	1124	1129
Combined	NA	4	msi ~ Location + AgeDiag + Sex + IHC	238.331	6	226.331	1123	1129
Combined	NA	5	msi ~ Location + AgeDiag + Sex + Methylation	470.519	6	458.519	1123	1129
Combined	NA	6	msi ~ Location + AgeDiag + Sex + IHC + Methylation	224.681	7	210.681	1122	1129
Combined	rs749072	7	msi ~ Location + snp	902.172	4	894.172	1125	1129
Combined	rs749072	8	msi ~ Location + AgeDiag + Sex + snp	885.433	6	873.433	1123	1129
Combined	rs749072	9	msi ~ Location + AgeDiag + Sex + IHC + snp	240.221	7	226.221	1122	1129
Combined	rs749072	10	msi ~ Location + AgeDiag + Sex + Methylation + snp	472.399	7	458.399	1122	1129
Combined	rs749072	11	msi ~ Location + AgeDiag + Sex + IHC + Methylation + snp	226.678	8	210.678	1121	1129

## Sheet: details
Location	SNP	Covariate	Model	Estimate	SE	Z	P-value
NL	NA	(Intercept)	1	-2.06671	1.16976	-1.76678	0.0772655
NL	NA	AgeDiag	1	-0.00369243	0.0190047	-0.194291	0.845948
NL	NA	(Intercept)	2	-3.39538	0.554044	-6.12837	8.87865e-10
NL	NA	Sex	2	0.756326	0.343351	2.20278	0.0276106
NL	NA	(Intercept)	3	-3.30661	1.32227	-2.5007	0.0123949
NL	NA	AgeDiag	3	-0.0014217	0.0192442	-0.0738766	0.941109
NL	NA	Sex	3	0.754935	0.343862	2.19546	0.0281305
NL	NA	(Intercept)	4	3.81762	2.48447	1.53659	0.124393
NL	NA	AgeDiag	4	-0.0297452	0.0342004	-0.869733	0.384446
NL	NA	Sex	4	0.488201	0.643189	0.759033	0.447833
NL	NA	IHC	4	-6.58145	0.830339	-7.92622	2.25926e-15
NL	NA	(Intercept)	5	-0.829432	1.63696	-0.506692	0.612371
NL	NA	AgeDiag	5	-0.0380529	0.0248097	-1.5338	0.12508
NL	NA	Sex	5	0.00291232	0.490104	0.00594225	0.995259
NL	NA	Methylation	5	5.62773	0.821121	6.85372	7.19537e-12
NL	NA	(Intercept)	6	3.75195	2.38722	1.57168	0.116025
NL	NA	AgeDiag	6	-0.0379235	0.0336298	-1.12767	0.259457
NL	NA	Sex	6	0.134626	0.697456	0.193024	0.84694
NL	NA	IHC	6	-5.67334	0.860732	-6.59129	4.36018e-11
NL	NA	Methylation	6	3.47876	1.2213	2.8484	0.0043939
NL	rs749072	(Intercept)	7	-1.16036	0.359918	-3.22395	0.00126435
NL	rs749072	snp	7	-0.811668	0.251038	-3.23325	0.00122389
NL	rs749072	(Intercept)	8	-2.02119	1.40442	-1.43917	0.150102
NL	rs749072	AgeDiag	8	-0.00447451	0.0196327	-0.227911	0.819715
NL	rs749072	Sex	8	0.803722	0.350384	2.29383	0.0218001
NL	rs749072	snp	8	-0.838368	0.253072	-3.31276	0.000923789
NL	rs749072	(Intercept)	9	3.95517	2.56018	1.54488	0.122375
NL	rs749072	AgeDiag	9	-0.0301458	0.0341349	-0.88314	0.377161
NL	rs749072	Sex	9	0.495291	0.64422	0.768823	0.441998
NL	rs749072	IHC	9	-6.53546	0.853232	-7.65965	1.86438e-14
NL	rs749072	snp	9	-0.109864	0.527523	-0.208264	0.835023
NL	rs749072	(Intercept)	10	-0.876212	1.74384	-0.502461	0.615343
NL	rs749072	AgeDiag	10	-0.0380426	0.0248228	-1.53256	0.125383
NL	rs749072	Sex	10	7.88888e-05	0.491441	0.000160525	0.999872
NL	rs749072	Methylation	10	5.64974	0.869428	6.49823	8.12704e-11
NL	rs749072	snp	10	0.0318644	0.407812	0.078135	0.937721
NL	rs749072	(Intercept)	11	3.22644	2.59273	1.24442	0.213346
NL	rs749072	AgeDiag	11	-0.0364091	0.034159	-1.06587	0.286481
NL	rs749072	Sex	11	0.131644	0.696262	0.189073	0.850035
NL	rs749072	IHC	11	-5.76147	0.894396	-6.44174	1.18109e-10
NL	rs749072	Methylation	11	3.75461	1.33497	2.8125	0.00491574
NL	rs749072	snp	11	0.328583	0.574847	0.5716	0.567593
SEA	NA	(Intercept)	1	-1.69544	0.980221	-1.72965	0.0836919
SEA	NA	AgeDiag	1	0.0175791	0.0157888	1.11339	0.265542
SEA	NA	(Intercept)	2	-1.98661	0.636308	-3.12208	0.00179577
SEA	NA	Sex	2	0.797022	0.354098	2.25085	0.0243949
SEA	NA	(Intercept)	3	-2.74578	1.12078	-2.44989	0.0142902
SEA	NA	AgeDiag	3	0.0134168	0.016098	0.833445	0.404594
SEA	NA	Sex	3	0.762022	0.356722	2.13618	0.0326647
SEA	NA	(Intercept)	4	26.6814	2209.82	0.012074	0.990367
SEA	NA	AgeDiag	4	-0.0399344	0.0411723	-0.969934	0.332079
SEA	NA	Sex	4	-1.86227	1.1375	-1.63716	0.101597
SEA	NA	IHC	4	-24.9661	2209.82	-0.0112978	0.990986
SEA	NA	(Intercept)	5	1.21413	1.53449	0.791226	0.428812
SEA	NA	AgeDiag	5	-0.0544449	0.0240504	-2.26378	0.0235875
SEA	NA	Sex	5	-0.120916	0.531566	-0.227471	0.820057
SEA	NA	Methylation	5	5.13079	0.674432	7.60757	2.79287e-14
SEA	NA	(Intercept)	6	26.0396	2122.8	0.0122666	0.990213
SEA	NA	AgeDiag	6	-0.0578911	0.0441184	-1.31218	0.189461
SEA	NA	Sex	6	-1.81886	1.15103	-1.58021	0.114059
SEA	NA	IHC	6	-23.6054	2122.8	-0.0111199	0.991128
SEA	NA	Methylation	6	2.34743	1.37657	1.70528	0.0881431
SEA	rs749072	(Intercept)	7	0.162933	0.353817	0.460501	0.645156
SEA	rs749072	snp	7	-0.560374	0.231371	-2.42197	0.0154365
SEA	rs749072	(Intercept)	8	-1.88194	1.19918	-1.56935	0.116566
SEA	rs749072	AgeDiag	8	0.0130984	0.0163429	0.801471	0.422859
SEA	rs749072	Sex	8	0.681667	0.361955	1.88329	0.0596606
SEA	rs749072	snp	8	-0.504814	0.235102	-2.14722	0.031776
SEA	rs749072	(Intercept)	9	25.602	2155.13	0.0118796	0.990522
SEA	rs749072	AgeDiag	9	-0.0391173	0.0408221	-0.958238	0.337943
SEA	rs749072	Sex	9	-1.83268	1.14114	-1.60601	0.108271
SEA	rs749072	IHC	9	-25.5805	2155.13	-0.0118696	0.99053
SEA	rs749072	snp	9	0.959578	1.0589	0.906203	0.364829
SEA	rs749072	(Intercept)	10	1.46142	1.66703	0.87666	0.380671
SEA	rs749072	AgeDiag	10	-0.0544099	0.0240693	-2.26055	0.023787
SEA	rs749072	Sex	10	-0.137851	0.533338	-0.258469	0.796045
SEA	rs749072	Methylation	10	5.09927	0.677776	7.52354	5.3313e-14
SEA	rs749072	snp	10	-0.147844	0.386978	-0.382048	0.702426
SEA	rs749072	(Intercept)	11	24.94	2079.17	0.0119952	0.990429
SEA	rs749072	AgeDiag	11	-0.0553868	0.0434784	-1.27389	0.202701
SEA	rs749072	Sex	11	-1.79848	1.15825	-1.55276	0.120481
SEA	rs749072	IHC	11	-24.2257	2079.16	-0.0116516	0.990704
SEA	rs749072	Methylation	11	2.27395	1.37593	1.65267	0.0983987
SEA	rs749072	snp	11	0.931016	1.07995	0.862094	0.388636
ON	NA	(Intercept)	1	-3.45975	0.994675	-3.47827	0.000504653
ON	NA	AgeDiag	1	0.0260228	0.0158502	1.64179	0.100633
ON	NA	(Intercept)	2	-3.1108	0.45013	-6.91089	4.81611e-12
ON	NA	Sex	2	0.808217	0.265739	3.04139	0.00235486
ON	NA	(Intercept)	3	-4.97203	1.12441	-4.42192	9.78296e-06
ON	NA	AgeDiag	3	0.0293945	0.0160416	1.83239	0.0668929
ON	NA	Sex	3	0.841523	0.267282	3.14845	0.0016414
ON	NA	(Intercept)	4	21.3332	1356.24	0.0157296	0.98745
ON	NA	AgeDiag	4	-0.0366352	0.0363768	-1.0071	0.313886
ON	NA	Sex	4	0.355932	0.681221	0.522491	0.601329
ON	NA	IHC	4	-23.6246	1356.24	-0.0174192	0.986102
ON	NA	(Intercept)	5	-1.36656	1.60476	-0.851568	0.394454
ON	NA	AgeDiag	5	-0.0292653	0.023997	-1.21954	0.22264
ON	NA	Sex	5	-0.00732227	0.436379	-0.0167796	0.986612
ON	NA	Methylation	5	6.11902	0.676472	9.04549	1.49001e-19
ON	NA	(Intercept)	6	20.1907	1226.75	0.0164588	0.986868
ON	NA	AgeDiag	6	-0.0408916	0.0369481	-1.10673	0.268411
ON	NA	Sex	6	0.137489	0.717583	0.1916	0.848055
ON	NA	IHC	6	-22.015	1226.74	-0.0179459	0.985682
ON	NA	Methylation	6	2.95099	1.27958	2.30621	0.0210987
ON	rs749072	(Intercept)	7	-1.20234	0.286465	-4.19715	2.703e-05
ON	rs749072	snp	7	-0.469038	0.192885	-2.43169	0.0150285
ON	rs749072	(Intercept)	8	-4.36365	1.15408	-3.78105	0.00015617
ON	rs749072	AgeDiag	8	0.0306671	0.0162413	1.88821	0.0589972
ON	rs749072	Sex	8	0.813316	0.26859	3.02809	0.00246103
ON	rs749072	snp	8	-0.460054	0.19729	-2.33187	0.0197077
ON	rs749072	(Intercept)	9	22.4403	1341.63	0.0167261	0.986655
ON	rs749072	AgeDiag	9	-0.0385356	0.0375576	-1.02604	0.304872
ON	rs749072	Sex	9	0.290301	0.684318	0.424219	0.671406
ON	rs749072	IHC	9	-23.6825	1341.63	-0.0176521	0.985916
ON	rs749072	snp	9	-0.616347	0.493061	-1.25004	0.211285
ON	rs749072	(Intercept)	10	-1.18787	1.69486	-0.700869	0.483385
ON	rs749072	AgeDiag	10	-0.0292534	0.0241574	-1.21095	0.225915
ON	rs749072	Sex	10	-0.0131073	0.437015	-0.0299928	0.976073
ON	rs749072	Methylation	10	6.10091	0.679071	8.98419	2.60643e-19
ON	rs749072	snp	10	-0.116136	0.336585	-0.345041	0.730063
ON	rs749072	(Intercept)	11	21.2309	1240.49	0.0171149	0.986345
ON	rs749072	AgeDiag	11	-0.0429062	0.0379574	-1.13038	0.258317
ON	rs749072	Sex	11	0.0893377	0.720141	0.124056	0.901271
ON	rs749072	IHC	11	-22.1665	1240.49	-0.0178692	0.985743
ON	rs749072	Methylation	11	2.65377	1.30812	2.02869	0.0424898
ON	rs749072	snp	11	-0.502558	0.51848	-0.969291	0.3324
Combined	NA	(Intercept)	0	-2.292	0.17019	-13.4674	2.43423e-41
Combined	NA	LocationO	0	0.434385	0.212713	2.04212	0.0411395
Combined	NA	LocationS	0	1.66947	0.228574	7.30386	2.79618e-13
Combined	NA	(Intercept)	1	-3.25173	0.621108	-5.23536	1.64661e-07
Combined	NA	LocationO	1	0.439569	0.212951	2.06418	0.0390004
Combined	NA	LocationS	1	1.67923	0.229108	7.32944	2.31114e-13
Combined	NA	AgeDiag	1	0.015573	0.00961677	1.61936	0.10537
Combined	NA	(Intercept)	2	-3.44865	0.326914	-10.5491	5.12934e-26
Combined	NA	LocationO	2	0.365834	0.214799	1.70315	0.0885403
Combined	NA	LocationS	2	1.47261	0.233694	6.30146	2.94861e-10
Combined	NA	Sex	2	0.790958	0.1806	4.37962	1.18885e-05
Combined	NA	(Intercept)	3	-4.42307	0.688891	-6.42056	1.35771e-10
Combined	NA	LocationO	3	0.370769	0.214976	1.7247	0.0845814
Combined	NA	LocationS	3	1.47687	0.234422	6.30004	2.97568e-10
Combined	NA	AgeDiag	3	0.0158005	0.00972354	1.62498	0.104168
Combined	NA	Sex	3	0.793039	0.180961	4.38237	1.17393e-05
Combined	NA	(Intercept)	4	6.25668	1.76449	3.54589	0.000391289
Combined	NA	LocationO	4	0.211021	0.48762	0.432757	0.665191
Combined	NA	LocationS	4	0.888092	0.573182	1.54941	0.121284
Combined	NA	AgeDiag	4	-0.0355912	0.0214687	-1.65782	0.0973545
Combined	NA	Sex	4	-0.00791214	0.423524	-0.0186817	0.985095
Combined	NA	IHC	4	-8.167	0.769105	-10.6188	2.43568e-26
Combined	NA	(Intercept)	5	-0.568983	0.924173	-0.615667	0.538114
Combined	NA	LocationO	5	0.0462579	0.31193	0.148296	0.882109
Combined	NA	LocationS	5	0.81232	0.362911	2.23834	0.0251988
Combined	NA	AgeDiag	5	-0.0413767	0.0138498	-2.98754	0.0028123
Combined	NA	Sex	5	-0.0466114	0.276041	-0.168857	0.865909
Combined	NA	Methylation	5	5.66872	0.407517	13.9104	5.47816e-44
Combined	NA	(Intercept)	6	5.82242	1.71238	3.40019	0.000673381
Combined	NA	LocationO	6	0.167639	0.489074	0.342769	0.731772
Combined	NA	LocationS	6	0.618167	0.588203	1.05094	0.293285
Combined	NA	AgeDiag	6	-0.0459287	0.021522	-2.13404	0.0328398
Combined	NA	Sex	6	-0.199591	0.435221	-0.458596	0.646525
Combined	NA	IHC	6	-6.94152	0.771834	-8.99354	2.39397e-19
Combined	NA	Methylation	6	3.0686	0.687444	4.46379	8.05228e-06
Combined	rs749072	(Intercept)	7	-1.45458	0.241764	-6.01652	1.78203e-09
Combined	rs749072	LocationO	7	0.403818	0.214453	1.88302	0.0596982
Combined	rs749072	LocationS	7	1.6509	0.231339	7.13626	9.59074e-13
Combined	rs749072	snp	7	-0.58468	0.127762	-4.57632	4.73235e-06
Combined	rs749072	(Intercept)	8	-3.56768	0.720046	-4.95479	7.24082e-07
Combined	rs749072	LocationO	8	0.337411	0.216804	1.55629	0.119638
Combined	rs749072	LocationS	8	1.4545	0.237699	6.11908	9.41165e-10
Combined	rs749072	AgeDiag	8	0.0157774	0.00987532	1.59766	0.110118
Combined	rs749072	Sex	8	0.766203	0.182951	4.18803	2.81391e-05
Combined	rs749072	snp	8	-0.56381	0.129353	-4.35869	1.30845e-05
Combined	rs749072	(Intercept)	9	6.41114	1.82923	3.50482	0.000456915
Combined	rs749072	LocationO	9	0.206037	0.4883	0.421947	0.673064
Combined	rs749072	LocationS	9	0.886637	0.57389	1.54496	0.122355
Combined	rs749072	AgeDiag	9	-0.035697	0.0215095	-1.65959	0.0969961
Combined	rs749072	Sex	9	-0.0108413	0.423816	-0.0255801	0.979592
Combined	rs749072	IHC	9	-8.14242	0.771635	-10.5522	4.96437e-26
Combined	rs749072	snp	9	-0.110546	0.330403	-0.334579	0.737943
Combined	rs749072	(Intercept)	10	-0.452938	0.983403	-0.460583	0.645098
Combined	rs749072	LocationO	10	0.0449805	0.312266	0.144045	0.885465
Combined	rs749072	LocationS	10	0.812419	0.363285	2.23632	0.0253311
Combined	rs749072	AgeDiag	10	-0.0413954	0.0138682	-2.9849	0.00283667
Combined	rs749072	Sex	10	-0.0481706	0.276192	-0.17441	0.861544
Combined	rs749072	Methylation	10	5.64665	0.411926	13.7079	9.1036e-43
Combined	rs749072	snp	10	-0.0741261	0.212999	-0.348012	0.727831
Combined	rs749072	(Intercept)	11	5.79135	1.80547	3.20768	0.00133812
Combined	rs749072	LocationO	11	0.168165	0.489109	0.343818	0.730983
Combined	rs749072	LocationS	11	0.615976	0.589741	1.04449	0.29626
Combined	rs749072	AgeDiag	11	-0.045888	0.0215324	-2.13111	0.03308
Combined	rs749072	Sex	11	-0.197941	0.436208	-0.453778	0.649989
Combined	rs749072	IHC	11	-6.94352	0.772881	-8.98394	2.61232e-19
Combined	rs749072	Methylation	11	3.07502	0.698108	4.40479	1.05886e-05
Combined	rs749072	snp	11	0.0187335	0.345789	0.0541763	0.956795

## Sheet: PLsummary
Maximum penalized likelihood to produce finite estimates in the presence of complete separation
Response variable: MSI-H vs. non-MSI-H
Location	SNP	Model	Formula	AIC	nParam	ResidDev	df	SampleSize
NL	NA	1	msi ~ AgeDiag	257.892	2	253.892	412	414
NL	NA	2	msi ~ sex	253.053	2	249.053	412	414
NL	NA	3	msi ~ AgeDiag + sex	255.071	3	249.071	411	414
NL	NA	4	msi ~ AgeDiag + sex + ihc	99.6584	4	91.6584	410	414
NL	NA	5	msi ~ AgeDiag + sex + methylation	159.385	4	151.385	410	414
NL	NA	6	msi ~ AgeDiag + sex + ihc + methylation	93.7713	5	83.7713	409	414
NL	rs1800734	7	msi ~ snp1	243.46	2	239.46	412	414
NL	rs1800734	8	msi ~ AgeDiag + sex + snp1	241.936	4	233.936	410	414
NL	rs1800734	9	msi ~ AgeDiag + sex + ihc + snp1	101.594	5	91.5942	409	414
NL	rs1800734	10	msi ~ AgeDiag + sex + methylation + snp1	161.355	5	151.355	409	414
NL	rs1800734	11	msi ~ AgeDiag + sex + ihc + methylation + snp1	95.8202	6	83.8202	408	414
NL	rs749072	12	msi ~ snp2	247.847	2	243.847	412	414
NL	rs749072	13	msi ~ AgeDiag + sex + snp2	246.451	4	238.451	410	414
NL	rs749072	14	msi ~ AgeDiag + sex + ihc + snp2	101.783	5	91.7832	409	414
NL	rs749072	15	msi ~ AgeDiag + sex + methylation + snp2	161.471	5	151.471	409	414
NL	rs749072	16	msi ~ AgeDiag + sex + ihc + methylation + snp2	95.6154	6	83.6154	408	414
NL	rs13098279	17	msi ~ snp3	246.688	2	242.688	412	414
NL	rs13098279	18	msi ~ AgeDiag + sex + snp3	245.404	4	237.404	410	414
NL	rs13098279	19	msi ~ AgeDiag + sex + ihc + snp3	101.823	5	91.8233	409	414
NL	rs13098279	20	msi ~ AgeDiag + sex + methylation + snp3	161.475	5	151.475	409	414
NL	rs13098279	21	msi ~ AgeDiag + sex + ihc + methylation + snp3	95.0935	6	83.0935	408	414
SEA	NA	1	msi ~ AgeDiag	247.282	2	243.282	187	189
SEA	NA	2	msi ~ sex	243.156	2	239.156	187	189
SEA	NA	3	msi ~ AgeDiag + sex	244.457	3	238.457	186	189
SEA	NA	4	msi ~ AgeDiag + sex + ihc	47.058	4	39.058	185	189
SEA	NA	5	msi ~ AgeDiag + sex + methylation	125.401	4	117.401	185	189
SEA	NA	6	msi ~ AgeDiag + sex + ihc + methylation	47.0587	5	37.0587	184	189
SEA	rs1800734	7	msi ~ snp1	245.587	2	241.587	187	189
SEA	rs1800734	8	msi ~ AgeDiag + sex + snp1	244.208	4	236.208	185	189
SEA	rs1800734	9	msi ~ AgeDiag + sex + ihc + snp1	48.6832	5	38.6832	184	189
SEA	rs1800734	10	msi ~ AgeDiag + sex + methylation + snp1	127.467	5	117.467	184	189
SEA	rs1800734	11	msi ~ AgeDiag + sex + ihc + methylation + snp1	48.7665	6	36.7665	183	189
SEA	rs749072	12	msi ~ snp2	242.594	2	238.594	187	189
SEA	rs749072	13	msi ~ AgeDiag + sex + snp2	241.806	4	233.806	185	189
SEA	rs749072	14	msi ~ AgeDiag + sex + ihc + snp2	48.4309	5	38.4309	184	189
SEA	rs749072	15	msi ~ AgeDiag + sex + methylation + snp2	127.328	5	117.328	184	189
SEA	rs749072	16	msi ~ AgeDiag + sex + ihc + methylation + snp2	48.5836	6	36.5836	183	189
SEA	rs13098279	17	msi ~ snp3	246.901	2	242.901	187	189
SEA	rs13098279	18	msi ~ AgeDiag + sex + snp3	245.229	4	237.229	185	189
SEA	rs13098279	19	msi ~ AgeDiag + sex + ihc + snp3	48.7253	5	38.7253	184	189
SEA	rs13098279	20	msi ~ AgeDiag + sex + methylation + snp3	127.465	5	117.465	184	189
SEA	rs13098279	21	msi ~ AgeDiag + sex + ihc + methylation + snp3	48.8035	6	36.8035	183	189
ON	NA	1	msi ~ AgeDiag	417.497	2	413.497	524	526
ON	NA	2	msi ~ sex	410.668	2	406.668	524	526
ON	NA	3	msi ~ AgeDiag + sex	409.13	3	403.13	523	526
ON	NA	4	msi ~ AgeDiag + sex + ihc	96.7071	4	88.7071	522	526
ON	NA	5	msi ~ AgeDiag + sex + methylation	195.471	4	187.471	522	526
ON	NA	6	msi ~ AgeDiag + sex + ihc + methylation	95.3457	5	85.3457	521	526
ON	rs1800734	7	msi ~ snp1	418.129	2	414.129	524	526
ON	rs1800734	8	msi ~ AgeDiag + sex + snp1	409.453	4	401.453	522	526
ON	rs1800734	9	msi ~ AgeDiag + sex + ihc + snp1	98.6657	5	88.6657	521	526
ON	rs1800734	10	msi ~ AgeDiag + sex + methylation + snp1	197.032	5	187.032	521	526
ON	rs1800734	11	msi ~ AgeDiag + sex + ihc + methylation + snp1	97.5583	6	85.5583	520	526
ON	rs749072	12	msi ~ snp2	414.571	2	410.571	524	526
ON	rs749072	13	msi ~ AgeDiag + sex + snp2	405.821	4	397.821	522	526
ON	rs749072	14	msi ~ AgeDiag + sex + ihc + snp2	97.3874	5	87.3874	521	526
ON	rs749072	15	msi ~ AgeDiag + sex + methylation + snp2	197.428	5	187.428	521	526
ON	rs749072	16	msi ~ AgeDiag + sex + ihc + methylation + snp2	96.6728	6	84.6728	520	526
ON	rs13098279	17	msi ~ snp3	419.596	2	415.596	524	526
ON	rs13098279	18	msi ~ AgeDiag + sex + snp3	410.762	4	402.762	522	526
ON	rs13098279	19	msi ~ AgeDiag + sex + ihc + snp3	98.9033	5	88.9033	521	526
ON	rs13098279	20	msi ~ AgeDiag + sex + methylation + snp3	195.443	5	185.443	521	526
ON	rs13098279	21	msi ~ AgeDiag + sex + ihc + methylation + snp3	97.3885	6	85.3885	520	526
Combined	NA	0	msi ~ Location	920.791	3	914.791	1126	1129
Combined	NA	1	msi ~ Location + AgeDiag	920.107	4	912.107	1125	1129
Combined	NA	2	msi ~ Location + sex	902.87	4	894.87	1125	1129
Combined	NA	3	msi ~ Location + AgeDiag + sex	902.17	5	892.17	1124	1129
Combined	NA	4	msi ~ Location + AgeDiag + sex + ihc	238.717	6	226.717	1123	1129
Combined	NA	5	msi ~ Location + AgeDiag + sex + methylation	470.638	6	458.638	1123	1129
Combined	NA	6	msi ~ Location + AgeDiag + sex + ihc + methylation	225.115	7	211.115	1122	1129
Combined	rs1800734	7	msi ~ Location + snp1	907.836	4	899.836	1125	1129
Combined	rs1800734	8	msi ~ Location + AgeDiag + sex + snp1	890.887	6	878.887	1123	1129
Combined	rs1800734	9	msi ~ Location + AgeDiag + sex + ihc + snp1	240.834	7	226.834	1122	1129
Combined	rs1800734	10	msi ~ Location + AgeDiag + sex + methylation + snp1	472.629	7	458.629	1122	1129
Combined	rs1800734	11	msi ~ Location + AgeDiag + sex + ihc + methylation + snp1	227.049	8	211.049	1121	1129
Combined	rs749072	12	msi ~ Location + snp2	902.184	4	894.184	1125	1129
Combined	rs749072	13	msi ~ Location + AgeDiag + sex + snp2	885.462	6	873.462	1123	1129
Combined	rs749072	14	msi ~ Location + AgeDiag + sex + ihc + snp2	240.719	7	226.719	1122	1129
Combined	rs749072	15	msi ~ Location + AgeDiag + sex + methylation + snp2	472.558	7	458.558	1122	1129
Combined	rs749072	16	msi ~ Location + AgeDiag + sex + ihc + methylation + snp2	227.234	8	211.234	1121	1129
Combined	rs13098279	17	msi ~ Location + snp3	913.821	4	905.821	1125	1129
Combined	rs13098279	18	msi ~ Location + AgeDiag + sex + snp3	896.574	6	884.574	1123	1129
Combined	rs13098279	19	msi ~ Location + AgeDiag + sex + ihc + snp3	240.413	7	226.413	1122	1129
Combined	rs13098279	20	msi ~ Location + AgeDiag + sex + methylation + snp3	471.929	7	457.929	1122	1129
Combined	rs13098279	21	msi ~ Location + AgeDiag + sex + ihc + methylation + snp3	225.935	8	209.935	1121	1129

## Sheet: PLdetails
Maximum penalized likelihood to produce finite estimates in the presence of complete separation
Response variable: MSI-H vs. non-MSI-H
Location	SNP	Covariate	model.number	Estimate	Std. Error	z value	Pr(>|z|)
ON	NA	(Intercept)	1	-3.39693	0.987103	-3.44131	0.000578911
ON	NA	AgeDiag	1	0.0252056	0.0157399	1.60138	0.109292
ON	NA	(Intercept)	2	-2.28478	0.208242	-10.9717	5.22542e-28
ON	NA	sexTRUE	2	0.798787	0.264275	3.02256	0.0025065
ON	NA	(Intercept)	3	-4.05221	1.02167	-3.96626	7.30099e-05
ON	NA	AgeDiag	3	0.0285328	0.0158971	1.79484	0.0726794
ON	NA	sexTRUE	3	0.830397	0.265187	3.13137	0.00173995
ON	NA	(Intercept)	4	-1.66417	1.99526	-0.834061	0.404247
ON	NA	AgeDiag	4	-0.038563	0.0332602	-1.15943	0.24628
ON	NA	sexTRUE	4	0.329711	0.61893	0.532711	0.594234
ON	NA	ihcTRUE	4	8.69535	1.44185	6.03069	1.63262e-09
ON	NA	(Intercept)	5	-1.29384	1.40299	-0.922197	0.356426
ON	NA	AgeDiag	5	-0.0296304	0.0232066	-1.27681	0.201669
ON	NA	sexTRUE	5	0.00335213	0.421535	0.00795219	0.993655
ON	NA	methylationTRUE	5	5.8829	0.633475	9.28672	1.59119e-20
ON	NA	(Intercept)	6	-1.45413	2.00128	-0.7266	0.467471
ON	NA	AgeDiag	6	-0.0420651	0.0334889	-1.25609	0.209083
ON	NA	sexTRUE	6	0.133668	0.644924	0.207261	0.835806
ON	NA	ihcTRUE	6	7.15759	1.40495	5.09457	3.49535e-07
ON	NA	methylationTRUE	6	2.98988	1.14799	2.60444	0.00920248
ON	rs1800734	(Intercept)	7	-1.38054	0.321383	-4.29562	1.74203e-05
ON	rs1800734	snp1	7	-0.311468	0.202984	-1.53444	0.12492
ON	rs1800734	(Intercept)	8	-3.64387	1.06156	-3.43255	0.000597932
ON	rs1800734	AgeDiag	8	0.0289186	0.0159557	1.81243	0.0699197
ON	rs1800734	sexTRUE	8	0.805299	0.265527	3.03284	0.00242268
ON	rs1800734	snp1	8	-0.276096	0.206176	-1.33913	0.18053
ON	rs1800734	(Intercept)	9	-1.15934	2.13467	-0.543099	0.587062
ON	rs1800734	AgeDiag	9	-0.0387291	0.0330663	-1.17126	0.241496
ON	rs1800734	sexTRUE	9	0.296413	0.610999	0.485128	0.627585
ON	rs1800734	ihcTRUE	9	8.61549	1.41739	6.07843	1.21369e-09
ON	rs1800734	snp1	9	-0.291403	0.478569	-0.608905	0.542588
ON	rs1800734	(Intercept)	10	-1.6881	1.49861	-1.12644	0.25998
ON	rs1800734	AgeDiag	10	-0.0294037	0.0227997	-1.28965	0.197172
ON	rs1800734	sexTRUE	10	0.0243006	0.418041	0.0581297	0.953645
ON	rs1800734	methylationTRUE	10	5.89767	0.636376	9.26759	1.90393e-20
ON	rs1800734	snp1	10	0.244081	0.360874	0.676362	0.498811
ON	rs1800734	(Intercept)	11	-1.19648	2.15848	-0.554315	0.579363
ON	rs1800734	AgeDiag	11	-0.0420769	0.0330283	-1.27397	0.202676
ON	rs1800734	sexTRUE	11	0.127901	0.63338	0.201934	0.839968
ON	rs1800734	ihcTRUE	11	7.08921	1.37543	5.15419	2.54734e-07
ON	rs1800734	methylationTRUE	11	2.8423	1.17637	2.41616	0.0156853
ON	rs1800734	snp1	11	-0.13592	0.508905	-0.267084	0.789405
ON	rs749072	(Intercept)	12	-1.18989	0.285428	-4.1688	3.06201e-05
ON	rs749072	snp2	12	-0.469917	0.192157	-2.44548	0.0144658
ON	rs749072	(Intercept)	13	-3.45965	1.05123	-3.29105	0.00099814
ON	rs749072	AgeDiag	13	0.029664	0.0160595	1.84713	0.0647283
ON	rs749072	sexTRUE	13	0.800447	0.265965	3.0096	0.00261595
ON	rs749072	snp2	13	-0.458161	0.195746	-2.34059	0.0192535
ON	rs749072	(Intercept)	14	-0.664478	2.12023	-0.313399	0.753978
ON	rs749072	AgeDiag	14	-0.0400588	0.0337347	-1.18747	0.235044
ON	rs749072	sexTRUE	14	0.266344	0.610231	0.436465	0.662499
ON	rs749072	ihcTRUE	14	8.70182	1.43906	6.04687	1.47691e-09
ON	rs749072	snp2	14	-0.614384	0.443354	-1.38576	0.165819
ON	rs749072	(Intercept)	15	-1.09671	1.47898	-0.741529	0.458372
ON	rs749072	AgeDiag	15	-0.0295224	0.0231841	-1.27339	0.20288
ON	rs749072	sexTRUE	15	-0.00122068	0.418611	-0.00291602	0.997673
ON	rs749072	methylationTRUE	15	5.82524	0.630804	9.23463	2.5919e-20
ON	rs749072	snp2	15	-0.124242	0.321718	-0.386184	0.699361
ON	rs749072	(Intercept)	16	-0.576556	2.12312	-0.271561	0.785959
ON	rs749072	AgeDiag	16	-0.0437867	0.0336505	-1.30122	0.193183
ON	rs749072	sexTRUE	16	0.0912878	0.632622	0.144301	0.885263
ON	rs749072	ihcTRUE	16	7.1909	1.38881	5.17775	2.2458e-07
ON	rs749072	methylationTRUE	16	2.63757	1.14716	2.29922	0.0214927
ON	rs749072	snp2	16	-0.511402	0.458749	-1.11478	0.264947
ON	rs13098279	(Intercept)	17	-1.55834	0.338286	-4.60658	4.09337e-06
ON	rs13098279	snp3	17	-0.188615	0.208835	-0.903181	0.36643
ON	rs13098279	(Intercept)	18	-3.82907	1.06876	-3.58273	0.000340017
ON	rs13098279	AgeDiag	18	0.0285613	0.015902	1.79608	0.0724815
ON	rs13098279	sexTRUE	18	0.815448	0.265563	3.07063	0.00213605
ON	rs13098279	snp3	18	-0.138378	0.211833	-0.653243	0.5136
ON	rs13098279	(Intercept)	19	-1.57235	2.15098	-0.730992	0.464784
ON	rs13098279	AgeDiag	19	-0.0383241	0.0326942	-1.1722	0.241118
ON	rs13098279	sexTRUE	19	0.33483	0.609992	0.548909	0.583068
ON	rs13098279	ihcTRUE	19	8.60198	1.40963	6.1023	1.04555e-09
ON	rs13098279	snp3	19	-0.0422661	0.505489	-0.0836143	0.933363
ON	rs13098279	(Intercept)	20	-2.20845	1.52163	-1.45137	0.146678
ON	rs13098279	AgeDiag	20	-0.029077	0.022577	-1.2879	0.19778
ON	rs13098279	sexTRUE	20	0.0482849	0.418777	0.1153	0.908208
ON	rs13098279	methylationTRUE	20	5.99932	0.651977	9.20174	3.52209e-20
ON	rs13098279	snp3	20	0.53446	0.390322	1.36928	0.170912
ON	rs13098279	(Intercept)	21	-1.73739	2.19165	-0.792731	0.427934
ON	rs13098279	AgeDiag	21	-0.041094	0.0326991	-1.25673	0.208851
ON	rs13098279	sexTRUE	21	0.165578	0.633135	0.261521	0.793691
ON	rs13098279	ihcTRUE	21	7.04337	1.37777	5.11216	3.18498e-07
ON	rs13098279	methylationTRUE	21	3.05954	1.20928	2.53004	0.0114049
ON	rs13098279	snp3	21	0.162356	0.55128	0.294507	0.768371
NL	NA	(Intercept)	1	-1.99684	1.15601	-1.72737	0.084102
NL	NA	AgeDiag	1	-0.00445814	0.0187952	-0.237195	0.812506
NL	NA	(Intercept)	2	-2.61217	0.248146	-10.5268	6.50379e-26
NL	NA	sexTRUE	2	0.749351	0.340068	2.20353	0.0275571
NL	NA	(Intercept)	3	-2.46733	1.18896	-2.0752	0.0379676
NL	NA	AgeDiag	3	-0.00215726	0.0189524	-0.113825	0.909377
NL	NA	sexTRUE	3	0.745281	0.339009	2.19841	0.0279196
NL	NA	(Intercept)	4	-2.06022	1.90101	-1.08375	0.278474
NL	NA	AgeDiag	4	-0.0308779	0.0316048	-0.977003	0.328568
NL	NA	sexTRUE	4	0.482587	0.594479	0.811781	0.416917
NL	NA	ihcTRUE	4	6.16573	0.747575	8.24765	1.61537e-16
NL	NA	(Intercept)	5	-0.732775	1.42772	-0.513247	0.607778
NL	NA	AgeDiag	5	-0.0385363	0.0239257	-1.61067	0.107252
NL	NA	sexTRUE	5	0.0265242	0.470104	0.056422	0.955006
NL	NA	methylationTRUE	5	5.32157	0.756733	7.03229	2.03164e-12
NL	NA	(Intercept)	6	-1.62852	1.84648	-0.881956	0.3778
NL	NA	AgeDiag	6	-0.0379707	0.0310794	-1.22173	0.221809
NL	NA	sexTRUE	6	0.178878	0.637862	0.280434	0.779145
NL	NA	ihcTRUE	6	5.21898	0.781678	6.67664	2.4449e-11
NL	NA	methylationTRUE	6	3.28454	1.1535	2.84745	0.00440711
NL	rs1800734	(Intercept)	7	-0.862388	0.367431	-2.34707	0.0189215
NL	rs1800734	snp1	7	-0.98542	0.254022	-3.87927	0.00010477
NL	rs1800734	(Intercept)	8	-0.798608	1.30178	-0.613475	0.539562
NL	rs1800734	AgeDiag	8	-0.00615967	0.0197085	-0.312539	0.754631
NL	rs1800734	sexTRUE	8	0.802272	0.347453	2.309	0.0209433
NL	rs1800734	snp1	8	-1.00675	0.255362	-3.94244	8.06569e-05
NL	rs1800734	(Intercept)	9	-1.50457	2.06865	-0.727317	0.467032
NL	rs1800734	AgeDiag	9	-0.0317128	0.0311802	-1.01708	0.309115
NL	rs1800734	sexTRUE	9	0.491903	0.585659	0.839914	0.400957
NL	rs1800734	ihcTRUE	9	5.96163	0.748034	7.96972	1.59028e-15
NL	rs1800734	snp1	9	-0.298383	0.482854	-0.617956	0.536604
NL	rs1800734	(Intercept)	10	-0.434392	1.56876	-0.276901	0.781856
NL	rs1800734	AgeDiag	10	-0.0386025	0.0238114	-1.62118	0.104979
NL	rs1800734	sexTRUE	10	0.0387495	0.467153	0.0829482	0.933893
NL	rs1800734	methylationTRUE	10	5.16201	0.789514	6.53821	6.22596e-11
NL	rs1800734	snp1	10	-0.172875	0.387285	-0.446377	0.655325
NL	rs1800734	(Intercept)	11	-1.86602	2.10882	-0.884861	0.376232
NL	rs1800734	AgeDiag	11	-0.0365541	0.0308149	-1.18625	0.235525
NL	rs1800734	sexTRUE	11	0.160635	0.627266	0.256088	0.797883
NL	rs1800734	ihcTRUE	11	5.17027	0.784789	6.5881	4.45487e-11
NL	rs1800734	methylationTRUE	11	3.36376	1.23061	2.73341	0.00626821
NL	rs1800734	snp1	11	0.122246	0.524894	0.232896	0.815842
NL	rs749072	(Intercept)	12	-1.14118	0.357641	-3.19086	0.00141851
NL	rs749072	snp2	12	-0.809633	0.249132	-3.24982	0.00115478
NL	rs749072	(Intercept)	13	-1.13831	1.2702	-0.896167	0.370164
NL	rs749072	AgeDiag	13	-0.00512681	0.0192671	-0.266092	0.790169
NL	rs749072	sexTRUE	13	0.789828	0.344346	2.2937	0.0218075
NL	rs749072	snp2	13	-0.82942	0.249453	-3.32496	0.000884319
NL	rs749072	(Intercept)	14	-1.77014	2.03128	-0.871444	0.383512
NL	rs749072	AgeDiag	14	-0.0309308	0.0309695	-0.998749	0.317916
NL	rs749072	sexTRUE	14	0.483064	0.584967	0.825796	0.40892
NL	rs749072	ihcTRUE	14	6.02021	0.751233	8.01377	1.11246e-15
NL	rs749072	snp2	14	-0.160813	0.473956	-0.3393	0.734384
NL	rs749072	(Intercept)	15	-0.720639	1.53734	-0.468757	0.639243
NL	rs749072	AgeDiag	15	-0.0381395	0.0237101	-1.60858	0.107709
NL	rs749072	sexTRUE	15	0.0256141	0.466844	0.0548664	0.956245
NL	rs749072	methylationTRUE	15	5.27248	0.794328	6.63766	3.18699e-11
NL	rs749072	snp2	15	-0.00776566	0.384553	-0.020194	0.983889
NL	rs749072	(Intercept)	16	-2.05252	2.07905	-0.98724	0.323525
NL	rs749072	AgeDiag	16	-0.0361582	0.0309759	-1.1673	0.24309
NL	rs749072	sexTRUE	16	0.163921	0.626949	0.261458	0.793739
NL	rs749072	ihcTRUE	16	5.19561	0.788971	6.5853	4.53978e-11
NL	rs749072	methylationTRUE	16	3.44679	1.23015	2.80192	0.00507987
NL	rs749072	snp2	16	0.227203	0.513089	0.442814	0.6579
NL	rs13098279	(Intercept)	17	-1.00016	0.375085	-2.6665	0.00766461
NL	rs13098279	snp3	17	-0.873618	0.25296	-3.45358	0.00055319
NL	rs13098279	(Intercept)	18	-0.969003	1.29539	-0.748038	0.454437
NL	rs13098279	AgeDiag	18	-0.00561917	0.0195626	-0.28724	0.773929
NL	rs13098279	sexTRUE	18	0.781475	0.34499	2.26521	0.0234999
NL	rs13098279	snp3	18	-0.888788	0.253949	-3.49987	0.00046548
NL	rs13098279	(Intercept)	19	-2.0405	2.10705	-0.968417	0.332836
NL	rs13098279	AgeDiag	19	-0.0303294	0.0311873	-0.972492	0.330806
NL	rs13098279	sexTRUE	19	0.470369	0.584212	0.805134	0.420742
NL	rs13098279	ihcTRUE	19	6.07552	0.770095	7.88931	3.03862e-15
NL	rs13098279	snp3	19	-0.00575955	0.504015	-0.0114273	0.990883
NL	rs13098279	(Intercept)	20	-0.711266	1.58291	-0.449341	0.653186
NL	rs13098279	AgeDiag	20	-0.0381723	0.0237474	-1.60743	0.10796
NL	rs13098279	sexTRUE	20	0.0252939	0.466271	0.0542471	0.956738
NL	rs13098279	methylationTRUE	20	5.26555	0.795801	6.61667	3.6737e-11
NL	rs13098279	snp3	20	-0.012389	0.399139	-0.0310394	0.975238
NL	rs13098279	(Intercept)	21	-2.50701	2.17032	-1.15514	0.248034
NL	rs13098279	AgeDiag	21	-0.0344472	0.0309581	-1.1127	0.265836
NL	rs13098279	sexTRUE	21	0.172676	0.628661	0.274673	0.783568
NL	rs13098279	ihcTRUE	21	5.28947	0.819252	6.45646	1.07183e-10
NL	rs13098279	methylationTRUE	21	3.63615	1.27031	2.86241	0.00420439
NL	rs13098279	snp3	21	0.422325	0.555415	0.760377	0.447029
SEA	NA	(Intercept)	1	-1.64703	0.976975	-1.68585	0.0918249
SEA	NA	AgeDiag	1	0.0169131	0.0157429	1.07433	0.282674
SEA	NA	(Intercept)	2	-1.1653	0.30328	-3.84234	0.000121869
SEA	NA	sexTRUE	2	0.775839	0.352388	2.20166	0.0276892
SEA	NA	(Intercept)	3	-1.91431	1.0014	-1.91163	0.0559234
SEA	NA	AgeDiag	3	0.0127839	0.0160275	0.797622	0.42509
SEA	NA	sexTRUE	3	0.737548	0.354492	2.08058	0.0374727
SEA	NA	(Intercept)	4	-0.0191659	2.10872	-0.00908885	0.992748
SEA	NA	AgeDiag	4	-0.0391558	0.0368609	-1.06226	0.288118
SEA	NA	sexTRUE	4	-1.56966	0.938221	-1.67302	0.094323
SEA	NA	ihcTRUE	4	8.75842	1.64085	5.33774	9.41127e-08
SEA	NA	(Intercept)	5	1.07466	1.32335	0.81208	0.416746
SEA	NA	AgeDiag	5	-0.0527993	0.0233909	-2.25726	0.0239918
SEA	NA	sexTRUE	5	-0.119133	0.515865	-0.230939	0.817363
SEA	NA	methylationTRUE	5	4.90969	0.642487	7.6417	2.14378e-14
SEA	NA	(Intercept)	6	0.587069	2.12152	0.276721	0.781994
SEA	NA	AgeDiag	6	-0.0538388	0.0379573	-1.41841	0.156072
SEA	NA	sexTRUE	6	-1.48943	0.929305	-1.60274	0.108992
SEA	NA	ihcTRUE	6	7.23293	1.57539	4.59119	4.40716e-06
SEA	NA	methylationTRUE	6	2.32288	1.12367	2.06722	0.0387137
SEA	rs1800734	(Intercept)	7	-0.0133765	0.381512	-0.0350618	0.97203
SEA	rs1800734	snp1	7	-0.40754	0.238868	-1.70613	0.0879841
SEA	rs1800734	(Intercept)	8	-1.33692	1.07664	-1.24175	0.214329
SEA	rs1800734	AgeDiag	8	0.0125716	0.0161697	0.777479	0.436876
SEA	rs1800734	sexTRUE	8	0.692521	0.356883	1.94047	0.0523227
SEA	rs1800734	snp1	8	-0.358332	0.242487	-1.47774	0.139478
SEA	rs1800734	(Intercept)	9	-0.826125	2.40145	-0.344011	0.730838
SEA	rs1800734	AgeDiag	9	-0.0391423	0.0360101	-1.08698	0.277045
SEA	rs1800734	sexTRUE	9	-1.53266	0.911847	-1.68082	0.092797
SEA	rs1800734	ihcTRUE	9	8.76024	1.61077	5.43853	5.37235e-08
SEA	rs1800734	snp1	9	0.516495	0.740105	0.697867	0.48526
SEA	rs1800734	(Intercept)	10	1.15065	1.46182	0.787133	0.431204
SEA	rs1800734	AgeDiag	10	-0.0523763	0.0232444	-2.25329	0.0242411
SEA	rs1800734	sexTRUE	10	-0.119942	0.512745	-0.233922	0.815046
SEA	rs1800734	methylationTRUE	10	4.85098	0.638391	7.59876	2.98986e-14
SEA	rs1800734	snp1	10	-0.0509689	0.385193	-0.132321	0.894731
SEA	rs1800734	(Intercept)	11	-0.226532	2.46095	-0.0920508	0.926658
SEA	rs1800734	AgeDiag	11	-0.0523823	0.037001	-1.4157	0.156864
SEA	rs1800734	sexTRUE	11	-1.46196	0.909152	-1.60804	0.107825
SEA	rs1800734	ihcTRUE	11	7.28229	1.58212	4.60286	4.16734e-06
SEA	rs1800734	methylationTRUE	11	2.22221	1.10316	2.0144	0.0439679
SEA	rs1800734	snp1	11	0.480941	0.737434	0.652182	0.514284
SEA	rs749072	(Intercept)	12	0.158506	0.353686	0.448154	0.654042
SEA	rs749072	snp2	12	-0.553147	0.231129	-2.39324	0.0167002
SEA	rs749072	(Intercept)	13	-1.139	1.07414	-1.06038	0.288974
SEA	rs749072	AgeDiag	13	0.0123848	0.0162528	0.762015	0.446051
SEA	rs749072	sexTRUE	13	0.656148	0.359389	1.82573	0.0678904
SEA	rs749072	snp2	13	-0.493238	0.234431	-2.10398	0.0353798
SEA	rs749072	(Intercept)	14	-1.06262	2.42439	-0.438303	0.661167
SEA	rs749072	AgeDiag	14	-0.0381248	0.0358768	-1.06266	0.287937
SEA	rs749072	sexTRUE	14	-1.52963	0.912781	-1.6758	0.0937781
SEA	rs749072	ihcTRUE	14	8.90214	1.66188	5.35666	8.47751e-08
SEA	rs749072	snp2	14	0.630996	0.746458	0.84532	0.397932
SEA	rs749072	(Intercept)	15	1.30571	1.4388	0.907497	0.364144
SEA	rs749072	AgeDiag	15	-0.0522217	0.0232485	-2.24624	0.0246887
SEA	rs749072	sexTRUE	15	-0.134621	0.513896	-0.261961	0.793351
SEA	rs749072	methylationTRUE	15	4.82536	0.638797	7.55383	4.22634e-14
SEA	rs749072	snp2	15	-0.156535	0.370724	-0.422241	0.672849
SEA	rs749072	(Intercept)	16	-0.437156	2.47163	-0.176869	0.859611
SEA	rs749072	AgeDiag	16	-0.0512522	0.0368597	-1.39047	0.164387
SEA	rs749072	sexTRUE	16	-1.45768	0.910576	-1.60084	0.109413
SEA	rs749072	ihcTRUE	16	7.38013	1.61682	4.56459	5.00476e-06
SEA	rs749072	methylationTRUE	16	2.19426	1.10338	1.98867	0.0467372
SEA	rs749072	snp2	16	0.577076	0.743675	0.77598	0.437761
SEA	rs13098279	(Intercept)	17	-0.146358	0.394191	-0.371287	0.710424
SEA	rs13098279	snp3	17	-0.309816	0.241632	-1.28218	0.199779
SEA	rs13098279	(Intercept)	18	-1.44755	1.08456	-1.33468	0.181981
SEA	rs13098279	AgeDiag	18	0.0121607	0.0160994	0.755353	0.450037
SEA	rs13098279	sexTRUE	18	0.714568	0.355488	2.0101	0.0444201
SEA	rs13098279	snp3	18	-0.270194	0.245387	-1.10109	0.270857
SEA	rs13098279	(Intercept)	19	-0.790785	2.40875	-0.328297	0.742687
SEA	rs13098279	AgeDiag	19	-0.0390807	0.0360655	-1.0836	0.27854
SEA	rs13098279	sexTRUE	19	-1.5511	0.912081	-1.70062	0.0890149
SEA	rs13098279	ihcTRUE	19	8.73063	1.60068	5.45433	4.91578e-08
SEA	rs13098279	snp3	19	0.494516	0.737319	0.670695	0.502415
SEA	rs13098279	(Intercept)	20	1.15933	1.46907	0.789156	0.430021
SEA	rs13098279	AgeDiag	20	-0.0524315	0.0232435	-2.25575	0.0240861
SEA	rs13098279	sexTRUE	20	-0.118356	0.512338	-0.231011	0.817306
SEA	rs13098279	methylationTRUE	20	4.85308	0.63714	7.61697	2.59703e-14
SEA	rs13098279	snp3	20	-0.0545517	0.38681	-0.14103	0.887846
SEA	rs13098279	(Intercept)	21	-0.184798	2.46431	-0.0749898	0.940223
SEA	rs13098279	AgeDiag	21	-0.0524297	0.0370651	-1.41453	0.157207
SEA	rs13098279	sexTRUE	21	-1.47679	0.908787	-1.62501	0.104161
SEA	rs13098279	ihcTRUE	21	7.26569	1.5762	4.60963	4.03381e-06
SEA	rs13098279	methylationTRUE	21	2.22529	1.10455	2.01466	0.0439402
SEA	rs13098279	snp3	21	0.458288	0.734657	0.623813	0.53275
Combined	NA	(Intercept)	0	-2.28026	0.169408	-13.4601	2.68443e-41
Combined	NA	LocationO	0	0.428562	0.211923	2.02225	0.0431505
Combined	NA	LocationS	0	1.66122	0.227939	7.28799	3.14611e-13
Combined	NA	(Intercept)	1	-3.2194	0.618537	-5.20486	1.94138e-07
Combined	NA	LocationO	1	0.433236	0.211914	2.0444	0.0409142
Combined	NA	LocationS	1	1.66948	0.228272	7.31353	2.60205e-13
Combined	NA	AgeDiag	1	0.015286	0.00958144	1.59537	0.110629
Combined	NA	(Intercept)	2	-2.63986	0.196085	-13.4628	2.58805e-41
Combined	NA	LocationO	2	0.360114	0.21374	1.68482	0.0920236
Combined	NA	LocationS	2	1.46364	0.232861	6.28544	3.26932e-10
Combined	NA	sexTRUE	2	0.785371	0.179882	4.36604	1.26517e-05
Combined	NA	(Intercept)	3	-3.58982	0.631881	-5.68115	1.33789e-08
Combined	NA	LocationO	3	0.364588	0.213697	1.70609	0.0879905
Combined	NA	LocationS	3	1.46665	0.233407	6.28365	3.30709e-10
Combined	NA	AgeDiag	3	0.0154908	0.00967929	1.60041	0.109508
Combined	NA	sexTRUE	3	0.7866	0.180075	4.36818	1.25287e-05
Combined	NA	(Intercept)	4	-1.79254	1.24992	-1.43412	0.151537
Combined	NA	LocationO	4	0.192357	0.462041	0.416321	0.677175
Combined	NA	LocationS	4	0.895358	0.541484	1.65353	0.0982236
Combined	NA	AgeDiag	4	-0.036018	0.0203921	-1.76627	0.07735
Combined	NA	sexTRUE	4	-0.00295344	0.401815	-0.00735025	0.994135
Combined	NA	ihcTRUE	4	7.78783	0.679532	11.4606	2.08144e-30
Combined	NA	(Intercept)	5	-0.584549	0.828049	-0.705936	0.480228
Combined	NA	LocationO	5	0.0428905	0.306113	0.140113	0.888571
Combined	NA	LocationS	5	0.812318	0.356239	2.28026	0.0225921
Combined	NA	AgeDiag	5	-0.0412553	0.0136174	-3.0296	0.00244875
Combined	NA	sexTRUE	5	-0.0417308	0.270976	-0.154002	0.877608
Combined	NA	methylationTRUE	5	5.55539	0.396499	14.0111	1.33339e-44
Combined	NA	(Intercept)	6	-1.21718	1.2362	-0.984612	0.324814
Combined	NA	LocationO	6	0.146039	0.462439	0.315801	0.752153
Combined	NA	LocationS	6	0.629529	0.554751	1.1348	0.256461
Combined	NA	AgeDiag	6	-0.0458354	0.0203933	-2.24757	0.0246038
Combined	NA	sexTRUE	6	-0.183153	0.411459	-0.445131	0.656225
Combined	NA	ihcTRUE	6	6.5253	0.679114	9.60855	7.35784e-22
Combined	NA	methylationTRUE	6	3.02855	0.658808	4.59701	4.28592e-06
Combined	rs1800734	(Intercept)	7	-1.49868	0.253609	-5.90942	3.43317e-09
Combined	rs1800734	LocationO	7	0.409818	0.212943	1.92454	0.0542867
Combined	rs1800734	LocationS	7	1.64515	0.229789	7.1594	8.10328e-13
Combined	rs1800734	snp1	7	-0.518385	0.132208	-3.92098	8.81911e-05
Combined	rs1800734	(Intercept)	8	-2.827	0.667622	-4.23442	2.29139e-05
Combined	rs1800734	LocationO	8	0.341631	0.214832	1.59022	0.111784
Combined	rs1800734	LocationS	8	1.44897	0.235526	6.15204	7.64936e-10
Combined	rs1800734	AgeDiag	8	0.0154629	0.00980446	1.57713	0.114765
Combined	rs1800734	sexTRUE	8	0.761178	0.181391	4.19634	2.71263e-05
Combined	rs1800734	snp1	8	-0.492749	0.133589	-3.68855	0.000225538
Combined	rs1800734	(Intercept)	9	-1.74148	1.35618	-1.28411	0.199104
Combined	rs1800734	LocationO	9	0.193926	0.458447	0.423006	0.672291
Combined	rs1800734	LocationS	9	0.89614	0.537374	1.66763	0.0953894
Combined	rs1800734	AgeDiag	9	-0.0359095	0.0202469	-1.77358	0.0761326
Combined	rs1800734	sexTRUE	9	-0.00316451	0.398734	-0.0079364	0.993668
Combined	rs1800734	ihcTRUE	9	7.73977	0.675872	11.4515	2.31017e-30
Combined	rs1800734	snp1	9	-0.0260782	0.327832	-0.0795474	0.936597
Combined	rs1800734	(Intercept)	10	-0.654303	0.903784	-0.72396	0.46909
Combined	rs1800734	LocationO	10	0.0435782	0.304927	0.142914	0.886358
Combined	rs1800734	LocationS	10	0.811825	0.355048	2.28652	0.0222238
Combined	rs1800734	AgeDiag	10	-0.0411078	0.0135686	-3.02963	0.00244853
Combined	rs1800734	sexTRUE	10	-0.0399884	0.270127	-0.148036	0.882314
Combined	rs1800734	methylationTRUE	10	5.55125	0.401186	13.8371	1.52196e-43
Combined	rs1800734	snp1	10	0.0422711	0.221115	0.191173	0.84839
Combined	rs1800734	(Intercept)	11	-1.42983	1.3739	-1.04071	0.29801
Combined	rs1800734	LocationO	11	0.149936	0.458267	0.32718	0.743532
Combined	rs1800734	LocationS	11	0.617451	0.552375	1.11781	0.263647
Combined	rs1800734	AgeDiag	11	-0.0453418	0.0202238	-2.24199	0.0249617
Combined	rs1800734	sexTRUE	11	-0.169344	0.409294	-0.413747	0.679059
Combined	rs1800734	ihcTRUE	11	6.49863	0.674845	9.62982	5.9837e-22
Combined	rs1800734	methylationTRUE	11	3.06302	0.672082	4.5575	5.1765e-06
Combined	rs1800734	snp1	11	0.123264	0.34427	0.358045	0.72031
Combined	rs749072	(Intercept)	12	-1.44282	0.240879	-5.98983	2.10063e-09
Combined	rs749072	LocationO	12	0.397731	0.213442	1.86341	0.062404
Combined	rs749072	LocationS	12	1.64052	0.230538	7.11603	1.11079e-12
Combined	rs749072	snp2	12	-0.582742	0.127428	-4.57312	4.80509e-06
Combined	rs749072	(Intercept)	13	-2.76085	0.663693	-4.15982	3.18493e-05
Combined	rs749072	LocationO	13	0.331017	0.215323	1.5373	0.124219
Combined	rs749072	LocationS	13	1.44234	0.236524	6.09808	1.07351e-09
Combined	rs749072	AgeDiag	13	0.0154371	0.00982238	1.57162	0.116039
Combined	rs749072	sexTRUE	13	0.758965	0.181913	4.17213	3.01764e-05
Combined	rs749072	snp2	13	-0.560474	0.128824	-4.3507	1.35705e-05
Combined	rs749072	(Intercept)	14	-1.58394	1.334	-1.18736	0.235085
Combined	rs749072	LocationO	14	0.188392	0.458841	0.410584	0.681378
Combined	rs749072	LocationS	14	0.893529	0.538017	1.66078	0.0967574
Combined	rs749072	AgeDiag	14	-0.0359943	0.0202749	-1.77531	0.0758461
Combined	rs749072	sexTRUE	14	-0.0057451	0.39879	-0.0144063	0.988506
Combined	rs749072	ihcTRUE	14	7.72064	0.674997	11.438	2.69921e-30
Combined	rs749072	snp2	14	-0.126126	0.309227	-0.407874	0.683366
Combined	rs749072	(Intercept)	15	-0.460536	0.886869	-0.519283	0.603563
Combined	rs749072	LocationO	15	0.0420508	0.30547	0.137659	0.89051
Combined	rs749072	LocationS	15	0.811688	0.355613	2.28251	0.0224595
Combined	rs749072	AgeDiag	15	-0.0411788	0.0135987	-3.02815	0.00246057
Combined	rs749072	sexTRUE	15	-0.0429063	0.270289	-0.158742	0.873872
Combined	rs749072	methylationTRUE	15	5.51572	0.399422	13.8092	2.24208e-43
Combined	rs749072	snp2	15	-0.0795297	0.208126	-0.382122	0.702371
Combined	rs749072	(Intercept)	16	-1.1952	1.33981	-0.892067	0.372357
Combined	rs749072	LocationO	16	0.147581	0.458753	0.3217	0.74768
Combined	rs749072	LocationS	16	0.630841	0.551616	1.14362	0.25278
Combined	rs749072	AgeDiag	16	-0.0457246	0.0202497	-2.25803	0.0239437
Combined	rs749072	sexTRUE	16	-0.183796	0.409052	-0.449323	0.653199
Combined	rs749072	ihcTRUE	16	6.48458	0.672955	9.63597	5.63554e-22
Combined	rs749072	methylationTRUE	16	3.01374	0.664329	4.53651	5.71919e-06
Combined	rs749072	snp2	16	-0.00720368	0.322074	-0.0223665	0.982156
Combined	rs13098279	(Intercept)	17	-1.65356	0.259658	-6.36823	1.91223e-10
Combined	rs13098279	LocationO	17	0.415757	0.212437	1.95708	0.0503383
Combined	rs13098279	LocationS	17	1.65354	0.228998	7.22078	5.16918e-13
Combined	rs13098279	snp3	17	-0.40865	0.134143	-3.04638	0.00231612
Combined	rs13098279	(Intercept)	18	-2.97287	0.66935	-4.44142	8.93664e-06
Combined	rs13098279	LocationO	18	0.348443	0.214291	1.62603	0.103944
Combined	rs13098279	LocationS	18	1.45909	0.234523	6.22153	4.92332e-10
Combined	rs13098279	AgeDiag	18	0.0151393	0.00975251	1.55235	0.120579
Combined	rs13098279	sexTRUE	18	0.766089	0.180804	4.23713	2.26399e-05
Combined	rs13098279	snp3	18	-0.378993	0.135459	-2.79784	0.0051446
Combined	rs13098279	(Intercept)	19	-2.14312	1.37663	-1.55679	0.11952
Combined	rs13098279	LocationO	19	0.199782	0.457235	0.436935	0.662158
Combined	rs13098279	LocationS	19	0.897994	0.536138	1.67493	0.0939475
Combined	rs13098279	AgeDiag	19	-0.035627	0.020164	-1.76686	0.0772518
Combined	rs13098279	sexTRUE	19	0.00681995	0.398592	0.0171101	0.986349
Combined	rs13098279	ihcTRUE	19	7.79895	0.681907	11.437	2.73291e-30
Combined	rs13098279	snp3	19	0.207652	0.347743	0.597144	0.550412
Combined	rs13098279	(Intercept)	20	-0.907388	0.91206	-0.994877	0.319796
Combined	rs13098279	LocationO	20	0.0424384	0.304314	0.139456	0.88909
Combined	rs13098279	LocationS	20	0.808257	0.354719	2.27858	0.0226918
Combined	rs13098279	AgeDiag	20	-0.040882	0.0135346	-3.02056	0.00252304
Combined	rs13098279	sexTRUE	20	-0.0352474	0.270151	-0.130473	0.896192
Combined	rs13098279	methylationTRUE	20	5.59811	0.404141	13.8519	1.23921e-43
Combined	rs13098279	snp3	20	0.188936	0.229111	0.824649	0.409571
Combined	rs13098279	(Intercept)	21	-1.91518	1.40145	-1.36657	0.17176
Combined	rs13098279	LocationO	21	0.146316	0.457873	0.319556	0.749305
Combined	rs13098279	LocationS	21	0.583218	0.554451	1.05188	0.292853
Combined	rs13098279	AgeDiag	21	-0.0445894	0.0201828	-2.20928	0.0271551
Combined	rs13098279	sexTRUE	21	-0.137868	0.409234	-0.336893	0.736197
Combined	rs13098279	ihcTRUE	21	6.54961	0.684206	9.57257	1.04283e-21
Combined	rs13098279	methylationTRUE	21	3.17278	0.685967	4.62527	3.74118e-06
Combined	rs13098279	snp3	21	0.385167	0.366819	1.05002	0.293709
